# Supplementary material for: Time-Course Small RNA Profiling Reveals Rice miRNAs and Their Target Genes in Response to Rice Stripe Virus Infection
Source: PLoS One. 2016 Sep 14;11(9):e0162319. doi: 10.1371/journal.pone.0162319 (PMC5023111; doi:10.1371/journal.pone.0162319)
Supplement: S1 Table — (XLSX) [file pone.0162319.s001.xlsx]

## Sheet: S1 Table
S1 Table. Identified known miRNAs in mock and RSV infected rice samples at three different time points
	Normalized read counts
miRNA accession	Mock 3dpi	Mock 7dpi	Mock 15dpi	RSV 3dpi	RSV 7dpi	RSV 15dpi	Total	miRBase mature sequences	Length (nt)
osa-MIR166d	1315	1177	1564	1169	1359	1644	8228	ucggaccaggcuucauucccc	21
osa-MIR166b	1223	1140	1493	1081	1250	1532	7719	ucggaccaggcuucauucccc	21
osa-MIR166c	1292	1143	1440	1089	1280	1425	7669	ucggaccaggcuucauucccc	21
osa-MIR166j	1234	1104	1403	1036	1204	1401	7382	ucggaccaggcuucauucccc	21
osa-MIR7695	531	534	662	480	571	823	3601	ugccuauguggcacgccacgugaa	24
osa-MIR395y	104	138	397	167	168	2367	3341	gugaaguguuugggggaacuc	21
osa-MIR159a	351	367	489	332	441	774	2754	uuuggauugaagggagcucug	21
osa-MIR167h	337	304	376	388	313	480	2198	ugaagcugccagcaugaucug	21
osa-MIR167j	339	316	386	387	309	459	2196	ugaagcugccagcaugaucug	21
osa-MIR167d	336	302	381	387	310	458	2174	ugaagcugccagcaugaucug	21
osa-MIR166g	260	241	350	241	258	353	1703	ucggaccaggcuucauuccuc	21
osa-MIR159b	241	232	347	222	293	326	1661	uuuggauugaagggagcucug	21
osa-MIR167i	154	158	170	196	163	292	1133	agaucauguugcagcuucacu	21
osa-MIR820c	179	121	272	144	165	224	1105	ucggccucguggauggaccag	21
osa-MIR444c	176	174	185	159	199	191	1084	ugcaguuguugucucaagcuu	21
osa-MIR166l	181	137	222	133	167	221	1061	ggauuguugucugguucaagg	21
osa-MIR168a	0	186	211	203	218	216	1034	gaucccgccuugcaccaagugaau	24
osa-MIR166h	131	116	186	112	126	195	866	ggaauguuggcuggcucgagg	21
osa-MIR166k	145	110	159	109	123	181	827	ucggaccaggcuucaaucccu	21
osa-MIR156j	163	142	257	0	0	249	811	ugacagaagagagugagcac	20
osa-MIR444a	107	131	157	122	107	170	794	ugcaguugcugccucaagcuu	21
osa-MIR396f	102	104	149	106	104	221	786	auaguucaagaaaguccuuggaaa	24
osa-MIR1423	124	122	149	91	122	154	762	aggcaacuacacguugggcgcucg	24
osa-MIR160b	123	95	136	112	117	160	743	ugccuggcucccuguaugcca	21
osa-MIR160c	120	92	134	114	117	156	733	ugccuggcucccuguaugcca	21
osa-MIR444d	94	118	144	106	96	164	722	ugcaguugcugccucaagcuu	21
osa-MIR160d	118	94	125	108	105	151	701	ugccuggcucccuguaugcca	21
osa-MIR169a	118	99	66	127	107	143	660	cagccaaggaugacuugccga	21
osa-MIR812m	77	86	117	106	115	120	621	acgaacgguuaaaguuggacgcgg	24
osa-MIR169i	103	85	134	96	84	107	609	uagccaaggaugacuugccug	21
osa-MIR5083	89	86	116	92	118	98	599	agacuacaauuaucugauca	20
osa-MIR1862c	83	75	123	80	85	152	598	acgagguugguuuauuuugggacg	24
osa-MIR166m	101	81	122	74	98	121	597	ucggaccaggcuucauucccu	21
osa-MIR812j	79	79	116	63	80	151	568	aagacggaugauuaaaguuggaca	24
osa-MIR164f	94	80	128	77	80	108	567	uggagaagcagggcacgugca	21
osa-MIR818e	85	65	107	78	106	118	559	aaucccuuauauuaugggacgg	22
osa-MIR156g	92	76	120	97	76	93	554	gcucacuucucucucugucagc	22
osa-MIR408	49	36	180	48	54	176	543	cugcacugccucuucccuggc	21
osa-MIR7693	73	57	102	54	78	144	508	gacguccaucgaugaagagcga	22
osa-MIR1436	78	66	111	51	77	118	501	acauuaugggacggagggagu	21
osa-MIR444e	64	81	101	69	64	109	488	ugcaguugcugccucaagcuu	21
osa-MIR1437	85	72	90	71	76	90	484	uccggcgccgcacuaggcacug	22
osa-MIR1851	69	62	71	65	82	108	457	cgucugggauggcauuuuggc	21
osa-MIR2122	77	62	79	82	73	70	443	uuucaaaaauaaccuuuuguuc	22
osa-MIR156b	71	50	110	80	60	70	441	ugacagaagagagugagcac	20
osa-MIR812e	69	69	56	38	78	107	417	gacggacgguuaaacguuggac	22
osa-MIR1440a	73	59	86	42	75	80	415	ugcucaaauaccacucuccu	20
osa-MIR1437b	61	66	77	63	75	68	410	gugcuggcgagcuccggugccgca	24
osa-MIR396e	52	52	73	54	55	114	400	augguucaagaaagcccauggaaa	24
osa-MIR1862d	51	40	97	41	69	101	399	acuagguuuguuuauuuugggacg	24
osa-MIR5794	52	66	62	52	62	98	392	uauuuuaguuucuauggucac	21
osa-MIR1439	49	48	96	30	60	100	383	uuuuggaacggagugaguauu	21
osa-MIR167c	57	40	55	64	47	79	342	ggucaugcugcggcagccucacu	23
osa-MIR167a	51	41	51	53	41	79	316	ugaagcugccagcaugaucua	21
osa-MIR1868	44	38	68	41	44	75	310	ucacggaaaacgagggagcagcca	24
osa-MIR1425	43	43	53	58	47	65	309	cagcaagaacuggaucuuaau	21
osa-MIR5079b	72	42	44	49	41	45	293	uuuggaucuguuauuuugguau	22
osa-MIR812r	38	46	60	34	44	60	282	acguuagacacgaauuucuacggc	24
osa-MIR1876	44	44	41	32	41	64	266	auaaguggguuugugggcuggccc	24
osa-MIR2877	37	27	46	37	44	75	266	uugcauccucugcacuuugggccu	24
osa-MIR5788	33	29	48	30	45	70	255	uggaugugacauacucuagua	21
osa-MIR1441	37	21	49	42	48	57	254	accggaugucggaaaagguuu	21
osa-MIR1442	32	33	57	32	34	54	242	auucauaguacuagaugugu	20
osa-MIR397b	16	18	82	18	18	90	242	uuauugagugcagcguugaug	21
osa-MIR1879	35	35	44	23	36	57	230	guguuugguuuagggaugaggugg	24
osa-MIR812n	30	31	44	30	31	58	224	aagugcagccaugaguuuccgugc	24
osa-miR396e-5p	0	0	0	55	57	111	223	uccacaggcuuucuugaacug	21
osa-MIR5082	40	49	27	42	39	25	222	ugcgaugauggccgcgcggguuca	24
osa-miR168a-5p	219	0	0	0	0	0	219	gaucccgccuugcaccaagugaau	24
osa-MIR812q	27	26	44	20	35	44	196	acguuggguacgaauaucuacggc	24
osa-MIR815c	32	17	46	21	35	41	192	aaggggauugaggagauuggg	21
osa-MIR810b	26	19	37	31	32	46	191	ugaacaccgauaugcgucauc	21
osa-MIR159f	27	29	40	25	30	39	190	cuuggauugaagggagcucua	21
osa-MIR171c	15	21	48	25	35	46	190	ugauugagccgugccaauauc	21
osa-MIR162a	26	28	29	35	30	41	189	ucgauaaaccucugcauccag	21
osa-MIR1862e	25	16	48	21	30	48	188	cuagauuuguuuauuuugggacgg	24
osa-MIR171e	13	23	52	21	27	51	187	ugauugagccgugccaauauc	21
osa-MIR393b	19	24	43	26	25	42	179	uccaaagggaucgcauugaucu	22
osa-MIR2103	33	21	39	24	24	36	177	uuucccucuccgugcgcgcucg	22
osa-MIR396h	16	25	33	24	27	52	177	uccacaggcuuucuugaacgg	21
osa-MIR812p	23	20	39	19	29	44	174	gacggacgauuaaaguugggcaug	24
osa-MIR810a	20	17	34	31	28	43	173	ucauaagcccaccacaugugg	21
osa-MIR171f	11	16	41	21	42	41	172	ugauugagccgugccaauauc	21
osa-MIR5795	27	20	33	27	24	35	166	augucgaggucgaguucccggc	22
osa-MIR394	22	24	29	25	35	30	165	uuggcauucuguccaccucc	20
osa-MIR171d	14	17	48	22	29	34	164	ugauugagccgugccaauauc	21
osa-MIR169m	0	52	0	0	46	65	163	uagccaaggaugacuugccug	21
osa-MIR1882e	22	29	39	19	22	32	163	agauugcuuucaaggucauuucuu	24
osa-MIR160e	25	24	26	23	26	37	161	ugccuggcucccuguaugccg	21
osa-MIR169c	31	26	27	19	31	25	159	cagccaaggaugacuugccgg	21
osa-MIR166i	29	18	34	21	22	34	158	aaugcaguuugauccaagauc	21
osa-MIR160f	20	28	25	23	29	31	156	gcauugagggagucaugcagg	21
osa-MIR1848	22	22	20	18	28	42	152	ccucgccggcgcgcgcgugca	21
osa-MIR528	16	22	66	16	32	0	152	uggaaggggcaugcagaggag	21
osa-MIR1846b	19	32	24	18	23	27	143	ugaccccguucuccucgccgg	21
osa-MIR1873	15	19	35	21	19	30	139	ucaacaugguaucagagcuggaag	24
osa-MIR2118n	31	15	18	17	16	39	136	uucccgaugccucccauuccua	22
osa-MIR169g	24	22	23	21	19	23	132	uagccaaggaugacuugccua	21
osa-MIR166e	17	19	20	16	21	32	125	ggaauguugucugguucaagg	21
osa-MIR1846d	21	20	18	18	24	24	125	ucccaccgagcagccggaucuc	22
osa-MIR2118o	23	24	15	15	20	28	125	cuccugaugccucccaagccua	22
osa-MIR2120	12	16	22	18	22	29	119	aaagaucuuuagucccgguuguuc	24
osa-MIR1883b	20	15	21	21	10	31	118	accugugacgggccgagaauggaa	24
osa-MIR319b	18	22	18	19	15	24	116	uuggacugaagggugcuccc	20
osa-MIR7692	22	11	21	15	20	26	115	ugacuuggcaugcuuacguggcac	24
osa-MIR444f	13	19	19	17	17	29	114	ugcaguuguugccucaagcuu	21
osa-MIR395a	6	6	10	2	7	78	109	gugaagugcuugggggaacuc	21
osa-MIR2876	17	15	20	18	14	24	108	uuccuauaugaacacuguugc	21
osa-MIR1846e	15	14	23	16	17	17	102	caacgaggaggccgggacca	20
osa-MIR535	16	15	19	14	17	21	102	ugacaacgagagagagcacgc	21
osa-MIR169f	19	13	17	20	13	19	101	uagccaaggaugacuugccua	21
osa-MIR395f	1	2	9	2	0	86	100	gugaauuguuugggggaacuc	21
osa-MIR1850	16	17	14	11	19	20	97	uggaaaguugggagauugggg	21
osa-MIR531c	19	16	18	7	9	26	95	cucgccggggcugcgugccgccau	24
osa-MIR7694	15	9	25	9	9	28	95	ccauauucguagugcuaggugg	22
osa-MIR1870	9	13	20	12	10	30	94	ugcugaauuagaccuagugggcau	24
osa-MIR1862g	7	13	19	14	15	18	86	augagguugguuuauuuugg	20
osa-MIR2867	13	12	16	17	13	15	86	ugugccaucccacacaucccga	22
osa-MIR5150	14	8	20	8	12	23	85	agcuucugacagcugcaguuucuc	24
osa-MIR1430	12	17	10	11	22	10	82	uggugagccuuccuggcuaag	21
osa-MIR164d	13	10	13	7	13	23	79	uggagaagcagggcacgugcu	21
osa-MIR1440b	16	7	16	7	17	12	75	uuuaggagagugguauuugag	21
osa-MIR398b	5	3	29	6	9	23	75	uguguucucaggucgccccug	21
osa-MIR399d	5	7	27	6	7	23	75	ugccaaaggagaguugcccug	21
osa-MIR1882h	8	16	25	8	8	8	73	agauugcuuucaaggucauuucuu	24
osa-MIR1428e	9	15	19	7	10	12	72	aauucacaggcccuaucuugug	22
osa-MIR159c	9	13	14	10	10	16	72	auuggauugaagggagcucca	21
osa-MIR1871	13	7	15	8	8	21	72	auggcucugauaucauguugguuu	24
osa-MIR396c	10	10	12	15	12	10	69	uuccacagcuuucuugaacuu	21
osa-MIR812t	16	12	16	5	6	14	69	acggaaaaucauggcugcacuuaa	24
osa-MIR319a	10	12	16	12	8	10	68	uuggacugaagggugcuccc	20
osa-MIR5072	13	10	16	9	10	10	68	cgauuccccagcggagucgcca	22
osa-MIR5078	8	9	9	13	12	17	68	ccucguucgaccguggcauuu	21
osa-MIR530	19	10	10	9	9	11	68	aggugcagaggcagaugcaac	21
osa-MIR1849	8	10	14	7	14	13	66	uaucguauccuagguugguuu	21
osa-MIR1846c	12	15	11	7	12	8	65	agugaggaggccggggccgcu	21
osa-MIR5160	9	5	18	11	7	15	65	cgagaucgaugguauauuucug	22
osa-MIR1428g	9	12	18	6	9	10	64	aauucacaggcccuaucuugug	22
osa-MIR1863b	9	9	11	9	9	15	62	agcucugauaccauguuaacuguu	24
osa-MIR159e	6	11	14	6	9	15	61	auuggauugaagggagcuccu	21
osa-MIR162b	5	7	12	9	11	17	61	ucgauaagccucugcauccag	21
osa-MIR5538	5	5	15	6	9	20	60	acugaacucaaucacuugcugc	22
osa-MIR399j	2	7	21	5	2	22	59	ugccaaaggagaguugcccua	21
osa-MIR5149	10	11	8	6	9	14	58	gaggagcugugacgauuuggga	22
osa-MIR2118r	9	6	8	10	12	12	57	uucccaaugccucccaugccua	22
osa-MIR2905	9	9	10	9	8	12	57	uacaugucagugacaaaggca	21
osa-MIR6251	6	11	4	9	13	14	57	uguguagccacauuguaaggg	21
osa-MIR2121b	12	9	15	3	4	13	56	aaaacggagcgguccauuagcgcg	24
osa-MIR5144	8	11	10	7	7	13	56	uucuugugcugcugaagagac	21
osa-MIR159d	6	9	12	7	8	13	55	auuggauugaagggagcuccg	21
osa-MIR169o	6	11	9	6	11	9	52	uagccaagaaugacuugccua	21
osa-MIR390	6	5	16	6	5	13	51	aagcucaggagggauagcgcc	21
osa-MIR1863a	6	6	10	6	6	16	50	agcucugauaccauguuagauuag	24
osa-MIR2055	8	4	12	8	7	11	50	uuuccuugggaaggugguuuc	21
osa-MIR397a	2	2	17	3	8	18	50	ucauugagugcagcguugaug	21
osa-MIR5148c	6	11	10	9	2	12	50	ugagggguagaaaugucauaucau	24
osa-MIR812v	8	9	8	8	5	11	49	auggcugcacuuaaaaugggacgg	24
osa-MIR5493	7	7	11	8	6	9	48	agccgggcucggucgcgcgug	21
osa-MIR2864	6	5	8	8	9	11	47	uuuugcugcccuuguuuugca	21
osa-MIR5803	7	4	10	6	6	14	47	accacuguagacgcuacgugugag	24
osa-MIR5810	7	4	10	8	9	9	47	acggaacccuaauggcgauggcau	24
osa-MIR2880	4	8	11	6	8	9	46	acgguaucccguucggacaggaug	24
osa-MIR5159	7	6	11	5	3	13	45	aacuagagugggucaacggguacc	24
osa-MIR827	4	3	16	4	8	10	45	uuagaugaccaucagcaaaca	21
osa-MIR1427	4	3	13	2	7	15	44	ugcggaaccgugcgguggcgc	21
osa-MIR435	5	7	7	4	7	14	44	uuauccgguauuggaguuga	20
osa-miR528-5p	0	0	0	0	0	44	44	ucuccugugcuugccucuuccauu	24
osa-MIR814c	2	5	8	12	11	6	44	cacuucauaguacaacgaaucu	22
osa-MIR2106	8	7	5	11	6	6	43	ccgagguuuucuggauacauu	21
osa-MIR5075	9	3	5	14	2	10	43	uucuccgucgccgccguccgc	21
osa-MIR6249b	7	5	9	2	9	11	43	cgugaagagcucgccggcggc	21
osa-MIR1431	6	7	7	4	7	11	42	uuugcgaguuggcccgcuugc	21
osa-miR156h-5p	0	0	0	0	42	0	42	ugcucgcuccucuuucugucagc	23
osa-MIR5154	9	6	9	8	2	8	42	agcaccaguugacgugacgcugag	24
osa-miR156c-5p	0	0	0	41	0	0	41	ugacagaagagagugagcac	20
osa-MIR1864	6	7	9	5	3	11	41	uuguaguaacgugauggucaaugu	24
osa-MIR3982	6	4	9	6	7	9	41	gcgcuccacguaggcaacaau	21
osa-MIR439i	2	4	12	3	14	6	41	ugucgaaccgcgguuguucga	21
osa-MIR5145	3	5	8	9	4	12	41	accuguuuggauucuugagggcua	24
osa-MIR5539b	4	3	15	3	4	12	41	aagaaaacggaugcgcgugcua	22
osa-MIR171i	5	7	5	6	6	11	40	agguauuggcgugccucaauc	21
osa-MIR5162	3	7	6	9	6	9	40	aaaugaccaaaauaccccuagaac	24
osa-MIR5508	5	4	6	7	8	10	40	uagauggcugaucuggugugg	21
osa-MIR156l	9	6	4	6	6	7	38	gcucacuucucuuucugucagc	22
osa-MIR1857	6	7	6	6	7	6	38	ucaugcuccaagaaaaccagg	21
osa-miR6246	7	6	3	9	8	5	38	uuggggauuuccugccggaggaa	23
osa-miR169j	17	0	20	0	0	0	37	uagccaaggaugacuugccu	20
osa-MIR2863c	7	3	9	5	4	9	37	uuaguaggacuagaaugggccaaa	24
osa-MIR5542	6	3	7	6	3	12	37	uuugagaagguaucaugagau	21
osa-MIR2921	9	2	8	6	1	10	36	aagaacuuaauauaacuuuaaagc	24
osa-MIR5146	5	7	5	4	7	8	36	uuuaacuaaugaaccggcaccuau	24
osa-MIR2874	3	6	6	6	5	9	35	augugaacagugucaaacaguguc	24
osa-MIR5540	4	3	12	4	3	9	35	uugugcgagaucgacgguaua	21
osa-MIR396b	6	4	8	6	8	2	34	guucaauaaagcugugggaa	20
osa-MIR5161	5	6	14	0	2	7	34	ucuggaucagagggaguaua	20
osa-MIR5532	4	6	3	6	4	9	32	auggaauauaugacaaaggugg	22
osa-MIR818f	6	3	7	4	4	8	32	gggagcauguaggauggccau	21
osa-MIR1429	3	4	3	5	4	12	31	guugcacggguuuguauguug	21
osa-MIR2863a	2	6	6	5	7	5	31	uugucccauucuaguuuagcu	21
osa-MIR812o	6	6	6	3	5	5	31	cguguucaacguuugacuguc	21
osa-MIR817	9	0	5	7	4	6	31	uccaacuugaggcccgauuga	21
osa-MIR5833	5	5	5	4	5	6	30	uccuccucgggcucaucgggc	21
osa-MIR2863b	4	6	4	3	7	5	29	uucguuuauuuggacuagagu	21
osa-MIR2873a	2	2	9	3	2	11	29	aaguuuggacuuaaauuugguaac	24
osa-MIR5814	5	4	5	5	4	6	29	aaucaaguuaggaaccaugcaaguu	25
osa-MIR169r	6	5	4	5	5	3	28	uggcaagucuccucggcuacc	21
osa-MIR1432	7	1	4	7	5	3	27	caggugucaucuccccugaac	21
osa-MIR5504	3	5	3	4	7	5	27	agugacgggaggacugcaagg	21
osa-MIR164e	7	3	5	3	3	5	26	uggagaagcagggcacgugag	21
osa-MIR1865	5	6	2	2	6	5	26	cgaagaaucgcagucacuaguugu	24
osa-MIR5807	6	3	7	2	3	5	26	aggaggucuggagaguuauguggc	24
osa-MIR5813	3	3	8	3	6	3	26	aagcagcgacucuggucaugga	22
osa-MIR1880	4	3	5	6	3	4	25	uuccaagcgggccacuuaagcauu	24
osa-MIR2865	4	2	5	5	7	2	25	cucagcagucgacuguaccgug	22
osa-MIR395c	2	1	2	0	1	19	25	gugaaguguuuggaggaacuc	21
osa-MIR3981	6	1	5	6	3	4	25	aguauuaggauacgucucauc	21
osa-MIR2869	3	5	4	2	5	5	24	ucccgacauuaaauucugggc	21
osa-MIR398a	1	1	17	1	2	2	24	uguguucucaggucaccccuu	21
osa-MIR1863c	5	4	4	4	3	3	23	uagaaacuuggcugaugcauuacu	24
osa-MIR1875	6	2	4	4	2	5	23	acaauggagugaagugcaacagaa	24
osa-MIR5143b	3	0	5	10	0	5	23	ugugguauguuggcaauguaggaa	24
osa-MIR529a	3	4	4	5	4	3	23	cuguacccucucucuucuuc	20
osa-MIR5513	5	3	3	5	1	6	23	uaacaaaggacaacagacuga	21
osa-MIR1319a	1	5	3	4	4	5	22	aaccggcaucuguaauauauuaua	24
osa-MIR2096	3	2	7	1	5	4	22	ccugaggggaaaucggcggga	21
osa-MIR812s	3	1	5	0	5	8	22	aagacggacaaucaaacguuggac	24
osa-MIR172d	2	4	4	2	2	6	20	agaaucuugaugaugcugcau	21
osa-MIR1860	4	3	6	3	1	3	20	aucuggaagcuagguuuucucu	22
osa-MIR399c	0	0	8	0	3	9	20	ugccaaaggagaauugcccug	21
osa-MIR5802	1	4	5	3	5	2	20	auggacuguacuuuguaaagcgga	24
osa-MIR5816	4	2	5	4	2	3	20	uaggaguguuuguaggagcgccac	24
osa-MIR169e	4	3	4	1	2	5	19	uagccaaggaugacuugccgg	21
osa-MIR2090	3	3	0	3	3	7	19	aacucugauucuagaauuuuug	22
osa-MIR2100	5	3	2	2	3	4	19	aaccgcuguuuaggcggagugg	22
osa-MIR5074	4	2	4	2	3	4	19	gaaggccaccgucgggaucgc	21
osa-MIR1847	2	3	6	1	2	4	18	ugcaguuugcaguuguggcac	21
osa-MIR3979	4	3	3	3	2	3	18	ucucucucucccuugaaggc	20
osa-MIR5534a	5	2	1	1	4	5	18	ugacgacaacagcuagaaugg	21
osa-MIR2873b	2	3	5	2	2	3	17	uuggacuugagauuugguaug	21
osa-MIR5081	3	2	5	2	3	2	17	uaauuuguagcaaauugauagu	22
osa-MIR816	4	1	5	2	2	3	17	gugacauauuuuacuacaac	20
osa-MIR5153	3	2	2	3	2	4	16	uggauuccacugacacguagacgu	24
osa-MIR5804	3	2	2	2	3	4	16	ugcgaaguagagaugccgacu	21
osa-MIR5805	3	1	2	3	2	5	16	acgagugauggcggcguauaccug	24
osa-miR169l	0	0	0	15	0	0	15	uagccaaggaugacuugccu	20
osa-MIR1856	1	3	3	2	4	2	15	uaugcguaagacggauucgua	21
osa-MIR2118m	3	3	3	6	0	0	15	uuccugaugccucccauuccua	22
osa-MIR395o	1	0	1	0	0	13	15	augaaguguuuggaggaacuc	21
osa-MIR440	3	1	1	1	1	8	15	agugucuccugaugaucgggacaa	24
osa-MIR5076	4	4	3	1	1	2	15	gaaaugggagcagagcagguuu	22
osa-MIR529b	2	3	1	2	2	5	15	agaagagagagaguacagcuu	21
osa-MIR5490	4	1	4	3	0	3	15	uuggauuuuuauuuaggacgg	21
osa-MIR5801	1	4	2	3	3	2	15	accaaaucguuuucgaucguugga	24
osa-MIR5827	1	3	2	3	5	1	15	uuuguugcaauuuggacuacc	21
osa-MIR1881	2	2	2	2	1	5	14	aauguuauuguagcgugguggugu	24
osa-MIR5808	2	2	3	1	2	4	14	acuaaaucguuucugaucguugga	24
osa-MIR6245	2	1	3	3	2	3	14	aguauaggugucggcucuauu	21
osa-MIR6248	2	3	2	1	1	5	14	uauuugaggauggagguagua	21
osa-MIR1872	1	1	7	0	3	1	13	gaacuguaagucugugacggguaa	24
osa-MIR2870	0	1	3	1	2	6	13	uaaucaguuuggggagacaaa	21
osa-MIR2878	3	0	3	0	1	6	13	caggauuuuauacauguaaagaau	24
osa-MIR395t	0	1	0	1	0	11	13	gugaaguguuuggggaaacuc	21
osa-MIR5073	3	3	2	1	3	1	13	guuuggugaaucggaaacuauuu	23
osa-MIR5077	2	2	3	1	3	2	13	guucgcgucggguucacca	19
osa-MIR5151	2	0	5	1	3	2	13	uaaugauguggguacgaaugaa	22
osa-MIR1319b	3	3	1	2	0	3	12	ccuuuaauauauuauaggugucgg	24
osa-MIR1869	1	1	5	1	1	3	12	ugagaacaauaggcaugggaggua	24
osa-MIR1878	1	1	4	0	2	4	12	acuuaaucuggacacuauaaaaga	24
osa-MIR5156	1	3	2	1	1	4	12	agccuguaaaacugcaaaaaggaa	24
osa-MIR5158	2	0	4	0	0	6	12	ugagccacugggaugaggaugaau	24
osa-MIR5498	2	1	2	1	4	2	12	ugagcuguaacacuugaagac	21
osa-MIR5526	2	1	4	1	3	1	12	aaagguagagucagguaugag	21
osa-MIR5826	1	2	2	2	1	4	12	uagcccaaagugagaagagugggu	24
osa-MIR1874	3	0	1	1	3	3	11	uauggauggagguguaacccgaug	24
osa-MIR5503	4	1	1	1	2	2	11	uucggaucuuucuagaggcauu	22
osa-MIR5536	0	3	4	1	0	3	11	aaugguagugacauuaugguag	22
osa-MIR5817	3	1	3	1	1	2	11	aucgaauuugaaagaaaaagguau	24
osa-MIR171g	1	1	0	3	3	2	10	gaggugagccgagccaauauc	21
osa-MIR171h	0	1	1	4	1	3	10	gugagccgaaccaauaucacu	21
osa-MIR5510	1	1	3	1	3	1	10	aggcugauccacuccagagga	21
osa-MIR5522	0	1	4	2	1	2	10	aacaauaggaaugggaggcau	21
osa-MIR5799	1	1	1	3	1	3	10	aagacgaauaaucaaacguuggac	24
osa-MIR171a	2	1	2	0	1	3	9	ugauugagccgcgccaauauc	21
osa-MIR399i	0	1	5	0	0	3	9	ugccaaaggagagcugcccug	21
osa-MIR5147	1	1	3	2	0	2	9	acaacucuuguggauggaggg	21
osa-MIR5505	1	2	0	2	3	1	9	gaggauucgguauugaucgcua	22
osa-MIR5514	2	1	1	2	0	3	9	ucccagagcuuuggccgucgc	21
osa-MIR2118q	2	0	2	0	0	4	8	uucccgaugccuccuauuccua	22
osa-MIR2866	1	1	2	1	1	2	8	ucuaguuuguguucagcauc	20
osa-MIR2879	1	0	3	1	0	3	8	gccagauguguuaaaauaaugacc	24
osa-MIR395x	0	0	0	0	0	8	8	gugaaguguuuggaguagcuc	21
osa-MIR437	1	1	1	0	3	2	8	aaaguuagagaaguuugacuu	21
osa-MIR5152	1	4	1	0	1	1	8	agaccaugccuauaccuacca	21
osa-MIR1320	0	0	0	0	0	7	7	uggaacggaggaauuuuauag	21
osa-MIR414	1	0	0	1	2	3	7	ucauccucaucaucaucgucc	21
osa-MIR5337b	1	2	0	0	2	2	7	aaauuacuugucguucuagcu	21
osa-MIR5821	0	0	2	5	0	0	7	uggacggagcgauggugggcg	21
osa-MIR6250	1	1	1	1	3	0	7	ggggauagaucgacgcgucaag	22
osa-MIR1428a	0	1	0	0	0	5	6	cguuuugcaaauucgcaggcc	21
osa-MIR1859	1	1	1	0	1	2	6	uuuccuaugacguccauuccaa	22
osa-MIR2118d	2	0	1	0	2	1	6	uuccugaugccucccaugccua	22
osa-MIR2924	1	0	1	1	2	1	6	cucgcuugcuccggccgccac	21
osa-MIR399k	1	0	2	1	1	1	6	ugccaaaggaaauuugccccg	21
osa-MIR5525	0	2	1	3	0	0	6	ugaaccuugggagcgaucugaa	22
osa-MIR5811	2	1	0	2	1	0	6	ccuaaccuaggaguucgaugggac	24
osa-MIR164c	2	2	0	1	0	0	5	uggagaagcaggguacgugca	21
osa-MIR1858b	1	1	0	1	0	2	5	gagaggaggacggaguggggc	21
osa-MIR5485	0	1	0	1	1	2	5	ugacaacugguagcagagcaa	21
osa-MIR5500	1	0	0	0	2	2	5	aucacugaugaaaucuugcggc	22
osa-MIR5502	0	0	3	2	0	0	5	uacggauacggauacgcgauac	22
osa-MIR5523	0	0	1	2	1	1	5	ugaggaggaacauauuuacuag	22
osa-MIR5527	0	3	1	0	0	1	5	ucucagccagggcaguaacag	21
osa-MIR6253	1	0	1	2	0	1	5	gaggaaagugggcaguuggguu	22
osa-MIR6254	0	1	1	0	1	2	5	ugcuccggauauuauggcaug	21
osa-MIR1861j	1	0	0	2	0	1	4	cggucuugaggcaggaacugag	22
osa-MIR2918	1	1	1	1	0	0	4	auccguguugucugcgcuuua	21
osa-MIR395w	0	0	1	0	0	3	4	gugaaguguuugggggauucuc	22
osa-MIR5790	2	0	0	0	1	1	4	aagacgauccuagcagagcuucau	24
osa-MIR169p	0	1	1	0	1	0	3	uagccaaggacaaacuugccgg	22
osa-MIR1861c	0	0	1	1	0	1	3	cgaucuuguagcaagaacugag	22
osa-MIR1861l	0	0	0	1	1	1	3	cgaucuugaggcaggaacugag	22
osa-MIR2872	0	1	1	1	0	0	3	ugggguucuacaaaccgaacu	21
osa-MIR2932	0	1	0	0	0	2	3	aguaugcccacuaccuauc	19
osa-MIR399g	0	0	3	0	0	0	3	ugccaaaggagauuugcccag	21
osa-MIR443	0	1	0	2	0	0	3	aucacaauacaauaaaucugga	22
osa-MIR5501	1	1	0	1	0	0	3	ucuuguggcuagaagggugag	21
osa-MIR5534b	1	0	1	0	0	1	3	cgaugacaacagcuagaaugg	21
osa-MIR5535	0	1	2	0	0	0	3	ucugcgugauugaagucugcau	22
osa-MIR5819	0	0	0	1	1	1	3	aggacgaggggaacggcggcg	21
osa-MIR5828	0	1	0	1	0	1	3	uuacggcauuaaaaguaaauc	21
osa-MIR1426	1	0	1	0	0	0	2	agaaucuugaugaugauuaaa	21
osa-MIR156k	1	0	1	0	0	0	2	ugacagaagagagagagcaca	21
osa-MIR1854	1	0	0	0	0	1	2	uccaauuuggggauuugcugau	22
osa-MIR1861m	1	1	0	0	0	0	2	cggucuuguggcaagaacugag	22
osa-MIR1861n	1	0	0	0	1	0	2	cgaucuuguggcaggagcugag	22
osa-MIR2102	2	0	0	0	0	0	2	cauggugccgguuccgguggcg	22
osa-MIR2118a	1	0	0	0	1	0	2	uucucgaugccucccauuccua	22
osa-MIR2118g	0	0	0	0	1	1	2	uuccuaaugccucccauuccua	22
osa-MIR2118p	0	0	1	0	1	0	2	uucccgaugccucccaugccua	22
osa-MIR395v	0	0	0	0	0	2	2	gugaaguauuuggcggaacuc	21
osa-MIR5155	1	0	1	0	0	0	2	acuuuaauaccauuggaagauugc	24
osa-MIR5157b	0	0	0	0	2	0	2	aacuuuuuaauagcuacaacuucu	24
osa-MIR5809	1	0	0	0	0	1	2	ucgucgccggcgaccacagc	20
osa-MIR5824	0	0	0	1	0	1	2	agucugauaagaagucaauggcgu	24
osa-MIR5829	0	0	0	1	1	0	2	aucaggaccaguaggcgaugguaa	24
osa-MIR821c	0	0	0	0	0	2	2	aagucaucaacaaaaaaguugaau	24
osa-MIR1428d	0	0	0	0	0	1	1	uaagauaaugccaugaauucg	21
osa-MIR1861o	0	0	0	0	0	1	1	ugaucuugaggcagaaacugag	22
osa-MIR1866	0	1	0	0	0	0	1	gagggauuuugcgggaauuucacg	24
osa-MIR1877	0	0	0	0	1	0	1	agaugacaugugaaugaugagggg	24
osa-MIR2092	0	0	1	0	0	0	1	caacugaagucgguguuuacu	21
osa-MIR2094	0	0	0	0	1	0	1	uggcugcuaggcuccugggug	21
osa-MIR2097	0	0	1	0	0	0	1	agagaugggacgggcagggaag	22
osa-MIR2098	0	0	0	1	0	0	1	cgguuugucaagcggagugc	20
osa-MIR2101	0	0	0	0	0	1	1	auuuaacucaagugagcauugu	22
osa-MIR2118i	0	0	1	0	0	0	1	uuccuagugccucccauuccua	22
osa-MIR2275d	0	0	0	0	0	1	1	cuuguuuuucuccaauaucuca	22
osa-MIR2875	0	0	0	0	1	0	1	auuuacagucauauacaguuuaua	24
osa-MIR5339	0	0	0	0	0	1	1	cagauagagaaucuucucaga	21
osa-MIR5340	0	0	1	0	0	0	1	ugaugacguggaugaauuucaaa	23
osa-MIR5484	0	0	0	0	0	1	1	aaccgagcgcgcuguugauua	21
osa-MIR5507	0	0	0	0	0	1	1	aaugagaaugaugacccggug	21
osa-MIR5533	1	0	0	0	0	0	1	cuuugccagaagcccucaugg	21
osa-MIR5541	0	0	0	0	0	1	1	ucaagugguguacucuaaaga	21
osa-MIR5812	1	0	0	0	0	0	1	agcaacgauuuuaagauuguggca	24
osa-MIR5815	0	0	0	0	1	0	1	aauguuauggacacuagaugacau	24
osa-MIR5820	0	0	0	0	1	0	1	uggcagagauugaucgaggaa	21
osa-MIR5823	0	0	0	0	0	1	1	aaggaauugggucuaaucucuucc	24
osa-MIR5825	0	0	0	0	1	0	1	aaaacaucugauaaccugaaacgg	24
osa-MIR5831	0	0	0	0	0	1	1	uagucaaacuuagaauaguuggac	24
osa-MIR5835	0	1	0	0	0	0	1	acgaaaccauagggauuuuggcau	24
osa-MIR6247	0	0	0	1	0	0	1	uggcugauugaccuaauggca	21
osa-MIR6252	0	0	0	0	0	1	1	auucguuguauuaagagaggguu	23
osa-MIR6256	0	0	0	0	1	0	1	guaguacucgguuguaggugua	22
