# Supplementary material for: Time-Course Small RNA Profiling Reveals Rice miRNAs and Their Target Genes in Response to Rice Stripe Virus Infection
Source: PLoS One. 2016 Sep 14;11(9):e0162319. doi: 10.1371/journal.pone.0162319 (PMC5023111; doi:10.1371/journal.pone.0162319)
Supplement: S2 Table — (XLSX) [file pone.0162319.s002.xlsx]

## Sheet: S2 Table
S2 Table. Identified novel miRNAs in mock and RSV infected rice samples at three different time points.
Source	Name	Provisional id	miRDeep2 score	Estimated probability	Total read	Mature read count	Example miRBase	Consensus mature sequence	Consensus star sequence	Consensus precursor sequence	Precursor coordinate
h3dpi	pm1920	LOC_Os05g02754.1_1920	15	0.87 ± 0.34	21	20	cin-miR-4213-5p	uauauuuuaggacggagggag	uccauccguucuaaaauauag	uccauccguucuaaaauauagcaauuuuuaauuauaaaucuggacagauuuauagcuaaaaauuacuauauuuuaggacggagggag	LOC_Os05g02754.1:265..352:-
h3dpi	pm1455	LOC_Os04g11780.1_1455	5.3	0.82 ± 0.29	11	9	cin-miR-4087-5p	ucauuuccgaucguuggaucu	agauucaacgaucggaaacgauuc	ucauuuccgaucguuggaucuagcugagcaggaugagcauuguuagauucaacgaucggaaacgauuc	LOC_Os04g11780.1:615..683:-
h3dpi	pm2284	LOC_Os06g21369.1_2284	4.2	0.66 ± 0.30	29	29	dre-miR-2185-3p	accgcgauccgucgaauuu	gaccgacguguuccaggcgguca	gaccgacguguuccaggcggucagaccggcguagcuacuucggucagaccgcgauccgucgaauuu	LOC_Os06g21369.1:529..595:-
h7dpi	pm1874	LOC_Os06g44820.1_1874	5.7	0.80 ± 0.29	16	16	mtr-miR5284b	aagggauccucugacuuaacugcu	caguuaagucagaggaucugcuucc	aagggauccucugacuuaacugcugcaguuaagucagaggaucugcuucc	LOC_Os06g44820.1:133..183:+
h7dpi	pm2686	LOC_Os09g35760.1_2686	6.5	0.72 ± 0.45	4	3	tca-miR-3837-5p	gacauuugacguggauuccgacuc	aaucggaugccaucucaaaugucu	gacauuugacguggauuccgacucgaccauuuuugagucgaaucggaugccaucucaaaugucu	LOC_Os09g35760.1:2627..2691:+
h15dpi	pm17	LOC_Os01g02610.1_17	6.1	0.68 ± 0.47	14	14	mdo-miR-10b-5p	guacccugucgaacugccccaguu	cugccccaguucgacaguacccug	cugccccaguucgacaguacccugucgaacugccccaguucgacaguacccugucgaacugccccaguu	LOC_Os01g02610.1:2137..2206:+
in3dpi	pm3335	LOC_Os12g17280.1_3335	11	0.88 ± 0.33	17	16	mdo-miR-7248-3p	ucaaccgggacuaaagauau	ucuuuacucccgguuauucuc	ucuuuacucccgguuauucucaucaaccgggacuaaagauau	LOC_Os12g17280.1:323..365:+
in3dpi	pm2628	LOC_Os09g34340.1_2628	5	0.85 ± 0.28	11	11	hsa-miR-940	gaggcaggugggcggggaggga	cuuccccucccacacgcauccc	gaggcaggugggcggggagggaaucgaugacuucuuccccucccacacgcauccc	LOC_Os09g34340.1:130..185:+
in7dpi	pm2781	LOC_Os08g30770.1_2781	5.3	0.73 ± 0.45	18	18	ath-miR5654-5p	auaaauccccuccaaucccucccu	gauuugagggauuugagggggaauaauuc	gauuugagggauuugagggggaauaauuccacaucacaauaggugugcaauaaauccccuccaaucccucccu	LOC_Os08g30770.1:3124..3197:+
in15dpi	pm5271	LOC_Os12g11660.1_5271	5.9	0.91 ± 0.11	39	39	tae-miR1133	gauauacucccuccguccuagaau	ucugggauagagggaguauuaucca	gauauacucccuccguccuagaauauagcaaccuaggauggcuuagguugcuauauucugggauagagggaguauuaucca	LOC_Os12g11660.1:527..608:-
in15dpi	pm3693	LOC_Os08g30770.1_3693	5.2	0.91 ± 0.11	35	35	ath-miR5654-5p	auaaauccccuccaaucccuccc	gagggauuugagggggaauaauuc	gagggauuugagggggaauaauuccacaucacaauaggugugcaauaaauccccuccaaucccuccc	LOC_Os08g30770.1:3129..3196:+
in15dpi	pm2771	LOC_Os06g24310.1_2771	5.4	0.91 ± 0.11	14	10	osa-miR2931	auuuauugcgucagccgaggggag	ccucucgguccacgguggaccg	auuuauugcgucagccgaggggaggagcgcgcggaccggguccacgggaguggggcccacgcggcagccucucgguccacgguggaccg	LOC_Os06g24310.1:4473..4562:-
in15dpi	pm5124	LOC_Os11g44960.1_5124	5	0.91 ± 0.11	12	12	sko-miR-4838	ugcuccugaagccuugggacc	ucucagagccacucggugac	ucucagagccacucggugaccuccagcucaugcucaucuccauggagcuggcgguguugcuccugaagccuugggacc	LOC_Os11g44960.1:3026..3104:-
in15dpi	pm1772	LOC_Os04g14250.1_1772	5.2	0.91 ± 0.11	11	1	mml-miR-552	gacggguggccggccgucaguggu	acuggucaaggucaccugugacgg	acuggucaaggucaccugugacgggcccaaacccucaccuuugacgguuuugggcuugucaccuuugacggguggccggccgucaguggu	LOC_Os04g14250.1:888..978:+
in15dpi	pm4242	LOC_Os09g32270.1_4242	56	0.90 ± 0.21	109	107		auacucccuccgucccaaaauau	uauuucgggacagaaggagu	auacucccuccgucccaaaauauaguugccuuuguaguucaaacaaagguacaaagguagcuauauuucgggacagaaggagu	LOC_Os09g32270.1:1559..1642:+
in15dpi	pm4105	LOC_Os09g17360.1_4105	39	0.90 ± 0.21	74	71		aauaccaaccgggacuaaagauca	aucuuuaguccugguuggugucac	aucuuuaguccugguuggugucacgccaacugggacuaaagaucaccacuuuagucuugguugguaauaccaaccgggacuaaagauca	LOC_Os09g17360.1:308..397:+
in15dpi	pm5325	LOC_Os12g17280.1_5325	16	0.90 ± 0.21	27	23	mdo-miR-7248-3p	caaccgggacuaaagauauu	aucuuuacucccgguuauucucau	aucuuuacucccgguuauucucaucaaccgggacuaaagauauu	LOC_Os12g17280.1:322..366:+
in15dpi	pm4928	LOC_Os11g16330.2_4928	4.1	0.81 ± 0.14	15	15	bfl-miR-4899	uacucccuccaucccaua	ugagacgaaggguguguaug	uacucccuccaucccauagaaaaucaacuucuauguccagauucgaacccagaaguuguuuuuuuaugagacgaaggguguguaug	LOC_Os11g16330.2:1478..1564:+
in15dpi	pm3984	LOC_Os09g07230.1_3984	4.4	0.81 ± 0.14	10	10	mmu-miR-3077-5p	uugcggacucuuuuuggccuuug	gaggcuaaaaagaaccgccgau	uugcggacucuuuuuggccuuugcucuacggaggcuaaaaagaaccgccgau	LOC_Os09g07230.1:3391..3443:+
