# Supplementary material for: Time-Course Small RNA Profiling Reveals Rice miRNAs and Their Target Genes in Response to Rice Stripe Virus Infection
Source: PLoS One. 2016 Sep 14;11(9):e0162319. doi: 10.1371/journal.pone.0162319 (PMC5023111; doi:10.1371/journal.pone.0162319)
Supplement: S4 Table — (XLSX) [file pone.0162319.s004.xlsx]

## Sheet: S4 Table
S4 Table. RSV infection associated miRNAs in mock and RSV infected samples.
miRNAs down-regulated by RSV infection at 3 dpi
	Normalized read counts
miRNA accession	Mock 3dpi	Mock 7dpi	Mock 15dpi	RSV 3dpi	RSV 7dpi	RSV 15dpi	Total
osa-miR168a-5p	219	0	0	0	0	0	219
osa-MIR156j	163	142	257	0	0	249	811
osa-miR169j	17	0	20	0	0	0	37
osa-MIR5161	5	6	14	0	2	7	34
osa-MIR2878	3	0	3	0	1	6	13
osa-MIR812s	3	1	5	0	5	8	22
osa-MIR171a	2	1	2	0	1	3	9
osa-MIR2102	2	0	0	0	0	0	2
osa-MIR2118d	2	0	1	0	2	1	6
osa-MIR2118q	2	0	2	0	0	4	8
osa-MIR395c	2	1	2	0	1	19	25
osa-MIR5158	2	0	4	0	0	6	12
osa-MIR5790	2	0	0	0	1	1	4
osa-MIR1426	1	0	1	0	0	0	2
osa-MIR156k	1	0	1	0	0	0	2
osa-MIR1854	1	0	0	0	0	1	2
osa-MIR1859	1	1	1	0	1	2	6
osa-MIR1861m	1	1	0	0	0	0	2
osa-MIR1861n	1	0	0	0	1	0	2
osa-MIR1872	1	1	7	0	3	1	13
osa-MIR1878	1	1	4	0	2	4	12
osa-MIR2118a	1	0	0	0	1	0	2
osa-MIR395o	1	0	1	0	0	13	15
osa-MIR437	1	1	1	0	3	2	8
osa-MIR5152	1	4	1	0	1	1	8
osa-MIR5155	1	0	1	0	0	0	2
osa-MIR5337b	1	2	0	0	2	2	7
osa-MIR5500	1	0	0	0	2	2	5
osa-MIR5533	1	0	0	0	0	0	1
osa-MIR5534b	1	0	1	0	0	1	3
osa-MIR5809	1	0	0	0	0	1	2
osa-MIR5812	1	0	0	0	0	0	1
miRNAs up-regulated by RSV infection at 3 dpi
	Normalized read counts
miRNA accession	Mock 3dpi	Mock 7dpi	Mock 15dpi	RSV 3dpi	RSV 7dpi	RSV 15dpi	Total
osa-MIR168a	0	186	211	203	218	216	1034
osa-miR396e-5p	0	0	0	55	57	111	223
osa-miR156c-5p	0	0	0	41	0	0	41
osa-miR169l	0	0	0	15	0	0	15
osa-MIR5821	0	0	2	5	0	0	7
osa-MIR171h	0	1	1	4	1	3	10
osa-MIR5525	0	2	1	3	0	0	6
osa-MIR443	0	1	0	2	0	0	3
osa-MIR5502	0	0	3	2	0	0	5
osa-MIR5522	0	1	4	2	1	2	10
osa-MIR5523	0	0	1	2	1	1	5
osa-MIR1861c	0	0	1	1	0	1	3
osa-MIR1861l	0	0	0	1	1	1	3
osa-MIR2098	0	0	0	1	0	0	1
osa-MIR2870	0	1	3	1	2	6	13
osa-MIR2872	0	1	1	1	0	0	3
osa-MIR395t	0	1	0	1	0	11	13
osa-MIR5485	0	1	0	1	1	2	5
osa-MIR5536	0	3	4	1	0	3	11
osa-MIR5819	0	0	0	1	1	1	3
osa-MIR5824	0	0	0	1	0	1	2
osa-MIR5828	0	1	0	1	0	1	3
osa-MIR5829	0	0	0	1	1	0	2
osa-MIR6247	0	0	0	1	0	0	1
miRNAs down-regulated by RSV infection at 7 dpi
	Normalized read counts
miRNA accession	Mock 3dpi	Mock 7dpi	Mock 15dpi	RSV 3dpi	RSV 7dpi	RSV 15dpi	Total
osa-MIR1319b	3	3	1	2	0	3	12
osa-MIR2118m	3	3	3	6	0	0	15
osa-MIR5527	0	3	1	0	0	1	5
osa-MIR5536	0	3	4	1	0	3	11
osa-MIR164c	2	2	0	1	0	0	5
osa-MIR395f	1	2	9	2	0	86	100
osa-MIR5525	0	2	1	3	0	0	6
osa-MIR1428a	0	1	0	0	0	5	6
osa-MIR1858b	1	1	0	1	0	2	5
osa-MIR1861m	1	1	0	0	0	0	2
osa-MIR1866	0	1	0	0	0	0	1
osa-MIR2872	0	1	1	1	0	0	3
osa-MIR2918	1	1	1	1	0	0	4
osa-MIR2932	0	1	0	0	0	2	3
osa-MIR395t	0	1	0	1	0	11	13
osa-MIR399i	0	1	5	0	0	3	9
osa-MIR443	0	1	0	2	0	0	3
osa-MIR5147	1	1	3	2	0	2	9
osa-MIR5490	4	1	4	3	0	3	15
osa-MIR5501	1	1	0	1	0	0	3
osa-MIR5514	2	1	1	2	0	3	9
osa-MIR5535	0	1	2	0	0	0	3
osa-MIR5828	0	1	0	1	0	1	3
osa-MIR5835	0	1	0	0	0	0	1
miRNAs up-regulated by RSV infection at 7 dpi
	Normalized read counts
miRNA accession	Mock 3dpi	Mock 7dpi	Mock 15dpi	RSV 3dpi	RSV 7dpi	RSV 15dpi	Total
osa-miR396e-5p	0	0	0	55	57	111	223
osa-miR156h-5p	0	0	0	0	42	0	42
osa-MIR817	9	0	5	7	4	6	31
osa-MIR1874	3	0	1	1	3	3	11
osa-MIR399c	0	0	8	0	3	9	20
osa-MIR5151	2	0	5	1	3	2	13
osa-MIR2118d	2	0	1	0	2	1	6
osa-MIR2924	1	0	1	1	2	1	6
osa-MIR414	1	0	0	1	2	3	7
osa-MIR5157b	0	0	0	0	2	0	2
osa-MIR5500	1	0	0	0	2	2	5
osa-MIR1861l	0	0	0	1	1	1	3
osa-MIR1861n	1	0	0	0	1	0	2
osa-MIR1877	0	0	0	0	1	0	1
osa-MIR2094	0	0	0	0	1	0	1
osa-MIR2118a	1	0	0	0	1	0	2
osa-MIR2118g	0	0	0	0	1	1	2
osa-MIR2118p	0	0	1	0	1	0	2
osa-MIR2875	0	0	0	0	1	0	1
osa-MIR2878	3	0	3	0	1	6	13
osa-MIR399k	1	0	2	1	1	1	6
osa-MIR5523	0	0	1	2	1	1	5
osa-MIR5790	2	0	0	0	1	1	4
osa-MIR5815	0	0	0	0	1	0	1
osa-MIR5819	0	0	0	1	1	1	3
osa-MIR5820	0	0	0	0	1	0	1
osa-MIR5825	0	0	0	0	1	0	1
osa-MIR5829	0	0	0	1	1	0	2
osa-MIR6256	0	0	0	0	1	0	1
miRNAs down-regulated by RSV infection at 15 dpi
	Normalized read counts
miRNA accession	Mock 3dpi	Mock 7dpi	Mock 15dpi	RSV 3dpi	RSV 7dpi	RSV 15dpi	Total
osa-MIR528	16	22	66	16	32	0	152
osa-miR169j	17	0	20	0	0	0	37
osa-MIR2118m	3	3	3	6	0	0	15
osa-MIR399g	0	0	3	0	0	0	3
osa-MIR5502	0	0	3	2	0	0	5
osa-MIR5535	0	1	2	0	0	0	3
osa-MIR5821	0	0	2	5	0	0	7
osa-MIR1426	1	0	1	0	0	0	2
osa-MIR156k	1	0	1	0	0	0	2
osa-MIR169p	0	1	1	0	1	0	3
osa-MIR2092	0	0	1	0	0	0	1
osa-MIR2097	0	0	1	0	0	0	1
osa-MIR2118i	0	0	1	0	0	0	1
osa-MIR2118p	0	0	1	0	1	0	2
osa-MIR2872	0	1	1	1	0	0	3
osa-MIR2918	1	1	1	1	0	0	4
osa-MIR5155	1	0	1	0	0	0	2
osa-MIR5340	0	0	1	0	0	0	1
osa-MIR5525	0	2	1	3	0	0	6
osa-MIR6250	1	1	1	1	3	0	7
miRNA up-regulated by RSV infection at 15 dpi
	Normalized read counts
miRNA accession	Mock 3dpi	Mock 7dpi	Mock 15dpi	RSV 3dpi	RSV 7dpi	RSV 15dpi	Total
osa-miR396e-5p	0	0	0	55	57	111	223
osa-MIR169m	0	52	0	0	46	65	163
osa-miR528-5p	0	0	0	0	0	44	44
osa-MIR395t	0	1	0	1	0	11	13
osa-MIR395x	0	0	0	0	0	8	8
osa-MIR1320	0	0	0	0	0	7	7
osa-MIR2090	3	3	0	3	3	7	19
osa-MIR1428a	0	1	0	0	0	5	6
osa-MIR414	1	0	0	1	2	3	7
osa-MIR171g	1	1	0	3	3	2	10
osa-MIR1858b	1	1	0	1	0	2	5
osa-MIR2932	0	1	0	0	0	2	3
osa-MIR395v	0	0	0	0	0	2	2
osa-MIR5337b	1	2	0	0	2	2	7
osa-MIR5485	0	1	0	1	1	2	5
osa-MIR5500	1	0	0	0	2	2	5
osa-MIR821c	0	0	0	0	0	2	2
osa-MIR1428d	0	0	0	0	0	1	1
osa-MIR1854	1	0	0	0	0	1	2
osa-MIR1861j	1	0	0	2	0	1	4
osa-MIR1861l	0	0	0	1	1	1	3
osa-MIR1861o	0	0	0	0	0	1	1
osa-MIR2101	0	0	0	0	0	1	1
osa-MIR2118g	0	0	0	0	1	1	2
osa-MIR2275d	0	0	0	0	0	1	1
osa-MIR5339	0	0	0	0	0	1	1
osa-MIR5484	0	0	0	0	0	1	1
osa-MIR5505	1	2	0	2	3	1	9
osa-MIR5507	0	0	0	0	0	1	1
osa-MIR5541	0	0	0	0	0	1	1
osa-MIR5790	2	0	0	0	1	1	4
osa-MIR5809	1	0	0	0	0	1	2
osa-MIR5819	0	0	0	1	1	1	3
osa-MIR5823	0	0	0	0	0	1	1
osa-MIR5824	0	0	0	1	0	1	2
osa-MIR5828	0	1	0	1	0	1	3
osa-MIR5831	0	0	0	0	0	1	1
osa-MIR6252	0	0	0	0	0	1	1
