# Supplementary material for: Time-Course Small RNA Profiling Reveals Rice miRNAs and Their Target Genes in Response to Rice Stripe Virus Infection
Source: PLoS One. 2016 Sep 14;11(9):e0162319. doi: 10.1371/journal.pone.0162319 (PMC5023111; doi:10.1371/journal.pone.0162319)
Supplement: S5 Table — (XLSX) [file pone.0162319.s005.xlsx]

## Sheet: S5 Table
S5 Table. Expression profiles of miRNAs upon RSV infection at three time points.
NA (not available) indicates miRNAs in which expression was zero in a sample.
	Log2 transformed expression ratios
miRNA accession	3dpi	7dpi	15dpi
osa-MIR169m	NA	-0.176878	NA
osa-miR396e-5p	NA	NA	NA
osa-miR168a-5p	NA	NA	NA
osa-MIR528	0	0.540568	NA
osa-MIR395f	1	NA	3.25634
osa-MIR395a	-1.58496	0.222392	2.96347
osa-MIR395y	0.683265	0.283793	2.57585
osa-MIR169a	0.106042	0.11211	1.11548
osa-MIR2118n	-0.866733	0.0931094	1.11548
osa-MIR1848	-0.289507	0.347923	1.07039
osa-MIR812e	-0.860597	0.176878	0.934112
osa-MIR2118o	-0.616671	-0.263034	0.900464
osa-MIR167i	0.347923	0.0449474	0.780434
osa-MIR2877	0	0.704544	0.705257
osa-MIR166e	-0.0874628	0.14439	0.678072
osa-MIR159a	-0.0802878	0.264999	0.662499
osa-MIR5794	0	-0.0901978	0.660514
osa-MIR396h	0.584963	0.111031	0.656046
osa-MIR396e	0.0544478	0.08092	0.643065
osa-MIR1876	-0.459432	-0.10188	0.642448
osa-MIR167a	0.0554951	0	0.631355
osa-MIR444f	0.387023	-0.160465	0.610053
osa-MIR1851	-0.0861566	0.403356	0.60514
osa-MIR396f	0.0554951	0	0.568734
osa-MIR1883b	0.0703893	-0.584963	0.561879
osa-MIR5788	-0.137504	0.633872	0.544321
osa-MIR167c	0.16711	0.232661	0.522421
osa-MIR160e	-0.120294	0.115477	0.509014
osa-MIR162a	0.428843	0.0995357	0.499571
osa-MIR7693	-0.434937	0.452512	0.4975
osa-MIR319b	0.0780025	-0.552541	0.415037
osa-MIR1846d	-0.222392	0.263034	0.415037
osa-MIR2120	0.584963	0.459432	0.398549
osa-MIR812n	0	0	0.398549
osa-MIR812j	-0.326501	0.0181473	0.380424
osa-MIR1879	-0.605721	0.040642	0.373458
osa-MIR167h	0.203308	0.0420913	0.352302
osa-MIR810a	0.632268	0.719892	0.338802
osa-MIR810b	0.253757	0.752072	0.314109
osa-MIR7695	-0.145677	0.096651	0.314061
osa-MIR160f	0.201634	0.0506261	0.31034
osa-MIR7692	-0.552541	0.862496	0.308122
osa-MIR1862c	-0.0531113	0.180572	0.305413
osa-MIR1425	0.431716	0.128324	0.294447
osa-MIR160d	-0.127756	0.159657	0.27262
osa-MIR167d	0.203872	0.0377197	0.265557
osa-MIR2876	0.0824622	-0.0995357	0.263034
osa-MIR167j	0.191048	-0.0323177	0.249893
osa-MIR160b	-0.13516	0.300509	0.234465
osa-MIR160c	-0.0740006	0.346803	0.219313
osa-MIR1441	0.182864	1.19265	0.21818
osa-MIR444d	0.173332	-0.297681	0.187627
osa-MIR166k	-0.411725	0.161155	0.186963
osa-MIR812p	-0.275634	0.536053	0.174029
osa-MIR1846b	-0.0780025	-0.476438	0.169925
osa-MIR169f	0.0740006	0	0.160465
osa-MIR535	-0.192645	0.180572	0.14439
osa-MIR1868	-0.10188	0.211504	0.141356
osa-MIR818e	-0.123989	0.705553	0.141176
osa-MIR397b	0.169925	0	0.134301
osa-MIR444a	0.18927	-0.291956	0.11477
osa-MIR444e	0.108524	-0.33985	0.109973
osa-MIR1436	-0.612977	0.222392	0.0882272
osa-MIR5795	0	0.263034	0.0848889
osa-MIR166d	-0.169788	0.207431	0.0719698
osa-MIR166h	-0.226068	0.119299	0.0681715
osa-MIR1439	-0.707819	0.321928	0.0588937
osa-MIR1862d	-0.314873	0.786596	0.0582986
osa-MIR394	0.184425	0.544321	0.0489096
osa-MIR1423	-0.446402	0	0.047618
osa-MIR444c	-0.146549	0.193681	0.0460474
osa-MIR166b	-0.178058	0.132894	0.0372021
osa-MIR812m	0.461134	0.419225	0.0365259
osa-MIR168a	NA	0.229026	0.0337883
osa-MIR5079b	-0.555215	-0.0347654	0.0324215
osa-MIR166g	-0.109478	0.0983379	0.0123133
osa-MIR171f	0.932886	1.39232	0
osa-MIR812r	-0.160465	-0.0641303	0
osa-MIR169g	-0.192645	-0.211504	0
osa-MIR1862e	-0.251539	0.906891	0
osa-MIR1437	-0.259644	0.0780025	0
osa-MIR812q	-0.432959	0.428843	0
osa-MIR166i	-0.465664	0.289507	0
osa-MIR166j	-0.252318	0.125095	-0.00205805
osa-MIR166l	-0.444563	0.285672	-0.00651331
osa-MIR166m	-0.448758	0.27486	-0.0118741
osa-MIR166c	-0.246602	0.163318	-0.0151069
osa-MIR171e	0.691878	0.231326	-0.0280144
osa-MIR408	-0.0297473	0.584963	-0.0324215
osa-MIR393b	0.452512	0.0588937	-0.0339473
osa-MIR159f	-0.111031	0.0489096	-0.0365259
osa-MIR156j	NA	NA	-0.0456226
osa-MIR171c	0.736966	0.736966	-0.0614005
osa-MIR1442	0	0.0430687	-0.0780025
osa-MIR159b	-0.118473	0.336776	-0.0900637
osa-MIR1440a	-0.797507	0.346176	-0.104337
osa-MIR5082	0.0703893	-0.329308	-0.111031
osa-MIR169c	-0.706269	0.253757	-0.111031
osa-MIR2103	-0.459432	0.192645	-0.115477
osa-MIR815c	-0.607683	1.04182	-0.16601
osa-MIR2122	0.0907655	0.235628	-0.174498
osa-MIR1437b	0.0465426	0.184425	-0.179324
osa-MIR1873	0.485427	0	-0.222392
osa-MIR5083	0.0478285	0.456378	-0.243271
osa-MIR164f	-0.287802	0	-0.245112
osa-MIR820c	-0.313891	0.447459	-0.280108
osa-MIR1882e	-0.211504	-0.398549	-0.285402
osa-MIR169i	-0.101538	-0.0170735	-0.324622
osa-MIR156g	0.0763509	0	-0.367732
osa-MIR1846e	0.0931094	0.280108	-0.436099
osa-MIR171d	0.652077	0.770518	-0.4975
osa-MIR156b	0.172181	0.263034	-0.652077
