# Supplementary material for: Time-Course Small RNA Profiling Reveals Rice miRNAs and Their Target Genes in Response to Rice Stripe Virus Infection
Source: PLoS One. 2016 Sep 14;11(9):e0162319. doi: 10.1371/journal.pone.0162319 (PMC5023111; doi:10.1371/journal.pone.0162319)
Supplement: S6 Table — (XLSX) [file pone.0162319.s006.xlsx]

## Sheet: S6 Table
S6 Table. Selected miRNAs used for expression profiles of target genes.
	Normalized read counts							Log2 transformed expression ratios
miRNA accession	Mock 3dpi	Mock 7dpi	Mock 15dpi	RSV 3dpi	RSV 7dpi	RSV 15dpi	Total	3dpi	7dpi	15dpi
osa-MIR1441	37	21	49	42	48	57	254	0.182864	1.19265	0.21818
osa-MIR159a	351	367	489	332	441	774	2754	-0.0802878	0.264999	0.662499
osa-MIR166k	145	110	159	109	123	181	827	-0.411725	0.161155	0.186963
osa-MIR166l	181	137	222	133	167	221	1061	-0.444563	0.285672	-0.00651331
osa-MIR167i	154	158	170	196	163	292	1133	0.347923	0.0449474	0.780434
osa-MIR169a	118	99	66	127	107	143	660	0.106042	0.11211	1.11548
osa-MIR171d	14	17	48	22	29	34	164	0.652077	0.770518	-0.4975
osa-MIR171f	11	16	41	21	42	41	172	0.932886	1.39232	0
osa-MIR1848	22	22	20	18	28	42	152	-0.289507	0.347923	1.07039
osa-MIR1851	69	62	71	65	82	108	457	-0.0861566	0.403356	0.60514
osa-MIR1883b	20	15	21	21	10	31	118	0.0703893	-0.584963	0.561879
osa-MIR2118n	31	15	18	17	16	39	136	-0.866733	0.0931094	1.11548
osa-MIR2877	37	27	46	37	44	75	266	0	0.704544	0.705257
osa-MIR395a	6	6	10	2	7	78	109	-1.58496	0.222392	2.96347
osa-MIR395f	1	2	9	2	0	86	100	1	NA	3.25634
osa-MIR395y	104	138	397	167	168	2367	3341	0.683265	0.283793	2.57585
osa-MIR7693	73	57	102	54	78	144	508	-0.434937	0.452512	0.4975
osa-MIR812e	69	69	56	38	78	107	417	-0.860597	0.176878	0.934112
osa-MIR820c	179	121	272	144	165	224	1105	-0.313891	0.447459	-0.280108
osa-MIR5161	5	6	14	0	2	7	34	NA	-1.58496	-1
osa-MIR168a	0	186	211	203	218	216	1034	NA	0.229026	0.0337883
osa-MIR156j	163	142	257	0	0	249	811	NA	NA	-0.0456226
osa-miR169j	17	0	20	0	0	0	37	NA	NA	NA
osa-MIR528	16	22	66	16	32	0	152	0	0.540568	NA
osa-MIR169m	0	52	0	0	46	65	163	NA	-0.176878	NA
osa-MIR2118q	2	0	2	0	0	4	8	NA	NA	1
osa-MIR399c	0	0	8	0	3	9	20	NA	NA	0.169925
osa-MIR399g	0	0	3	0	0	0	3	NA	NA	NA
osa-MIR5158	2	0	4	0	0	6	12	NA	NA	0.584963
osa-miR396e-5p	0	0	0	55	57	111	223	NA	NA	NA
