# Supplementary material for: Time-Course Small RNA Profiling Reveals Rice miRNAs and Their Target Genes in Response to Rice Stripe Virus Infection
Source: PLoS One. 2016 Sep 14;11(9):e0162319. doi: 10.1371/journal.pone.0162319 (PMC5023111; doi:10.1371/journal.pone.0162319)
Supplement: S7 Table — (XLSX) [file pone.0162319.s007.xlsx]

## Sheet: S7 Table
Table S7. Predicted targets of identified miRNAs
								Log2 transformed expression ratio
miRNA Accession	Target Accession	Expectation	UPE	miRNA start	miRNA end	Target start	Target end	3 dpi	7 dpi	15dpi	miRNA aligned fragment	Target aligned fragment	Inhibition	Target Description
osa-MIR1441	LOC_Os05g03440.1	2	16.148	1	21	1631	1651	-1.01835	-1.69128	0.0723865	ACCGGAUGUCGGAAAAGGUUU	AAACCCCUUCCGACAUCCGGU	Cleavage	cDNA|expressed protein
osa-MIR1441	LOC_Os11g36620.1	2.5	16.479	1	21	402	422	0.877313	0.233758	0.127528	ACCGGAUGUCGGAAAAGGUUU	AAACCCCUUCCGACAUCUGGU	Cleavage	cDNA|expressed protein
osa-MIR156j	LOC_Os01g69830.1	1	18.596	1	20	1153	1172	0.590811	0.024361	1.55989	UGACAGAAGAGAGUGAGCAC	GUGCUCUCUCUCUUCUGUCA	Cleavage	cDNA|OsSPL2 - SBP-box gene family member
osa-MIR156j	LOC_Os02g04680.1	2	17.281	1	20	1965	1984	0.334445	0.143322	-0.0494304	UGACAGAAGAGAGUGAGCAC	AUGCUCUCUCUCUUCUGUCA	Cleavage	cDNA|OsSPL3 - SBP-box gene family member
osa-MIR156j	LOC_Os02g04680.2	2	17.281	1	20	1962	1981	0.363401	0.143366	0.0324844	UGACAGAAGAGAGUGAGCAC	AUGCUCUCUCUCUUCUGUCA	Cleavage	cDNA|OsSPL3 - SBP-box gene family member
osa-MIR156j	LOC_Os02g07780.1	1	21.946	1	20	987	1006	-0.327895	0.105708	0.435894	UGACAGAAGAGAGUGAGCAC	GUGCUCUCUCUCUUCUGUCA	Cleavage	cDNA|OsSPL4 - SBP-box gene family member
osa-MIR156j	LOC_Os02g07780.2	1	21.946	1	20	2221	2240	-0.36657	0.0809615	0.175375	UGACAGAAGAGAGUGAGCAC	GUGCUCUCUCUCUUCUGUCA	Cleavage	cDNA|OsSPL4 - SBP-box gene family member
osa-MIR156j	LOC_Os06g45310.1	1	24.671	1	20	854	873	-0.151314	-0.126119	0.425137	UGACAGAAGAGAGUGAGCAC	GUGCUCUCUCUCUUCUGUCA	Cleavage	cDNA|OsSPL11 - SBP-box gene family member
osa-MIR156j	LOC_Os07g32170.1	2	14.036	1	20	852	871	-0.821659	0.80622	0.256811	UGACAGAAGAGAGUGAGCAC	AUGCUCCCUCUCUUCUGUCA	Cleavage	cDNA|OsSPL13 - SBP-box gene family member
osa-MIR156j	LOC_Os07g32170.2	2	14.036	1	20	664	683	-0.195229	0.0229659	0.312118	UGACAGAAGAGAGUGAGCAC	AUGCUCCCUCUCUUCUGUCA	Cleavage	cDNA|OsSPL13 - SBP-box gene family member
osa-MIR156j	LOC_Os08g39890.1	1	22.105	1	20	992	1011	-0.0824811	0.181664	0.706406	UGACAGAAGAGAGUGAGCAC	GUGCUCUCUCUCUUCUGUCA	Cleavage	cDNA|OsSPL14 - SBP-box gene family member
osa-MIR156j	LOC_Os08g41940.1	1	19.194	1	20	1054	1073	0.429108	-0.462461	0.104808	UGACAGAAGAGAGUGAGCAC	GUGCUCUCUCUCUUCUGUCA	Cleavage	cDNA|OsSPL16 - SBP-box gene family member
osa-MIR156j	LOC_Os09g03670.1	3	10.588	1	20	324	343	N/A	N/A	N/A	UGACAGAAGAGAGUGAGCAC	CUGUUCACUCUCUUCGGUCA	Cleavage	cDNA|retrotransposon protein
osa-MIR156j	LOC_Os09g31438.1	1	22.409	1	20	809	828	N/A	1.21561	1.10481	UGACAGAAGAGAGUGAGCAC	GUGCUCUCUCUCUUCUGUCA	Cleavage	cDNA|OsSPL17 - SBP-box gene family member
osa-MIR156j	LOC_Os09g32944.1	1	12.271	1	20	1034	1053	1.01727	0.0381523	0.270067	UGACAGAAGAGAGUGAGCAC	GUGCUCUCUCUCUUCUGUCA	Cleavage	cDNA|OsSPL18 - SBP-box gene family member
osa-MIR156j	LOC_Os11g30370.1	1	24.151	1	20	1091	1110	0.151574	-0.112194	0.263506	UGACAGAAGAGAGUGAGCAC	GUGCUCUCUCUCUUCUGUCA	Cleavage	cDNA|OsSPL19 - SBP-box gene family member
osa-MIR159a	LOC_Os01g11430.1	3	22.65	1	21	1112	1132	-0.323205	0.630648	-0.872472	UUUGGAUUGAAGGGAGCUCUG	CGGAGCCCCCUUCAAACCAAA	Cleavage	cDNA|expressed protein
osa-MIR159a	LOC_Os01g12700.1	2	14.208	1	21	803	823	N/A	N/A	N/A	UUUGGAUUGAAGGGAGCUCUG	UGGAGCUCCCUUUAAUCCAAU	Cleavage	cDNA|MYB family transcription factor, putative
osa-MIR159a	LOC_Os01g59660.1	2.5	13.275	1	21	1260	1280	0.806282	-0.183886	0.39979	UUUGGAUUGAAGGGAGCUCUG	UGGAGCUCCCUUCACUCCAAG	Cleavage	cDNA|MYB family transcription factor, putative, expressed
osa-MIR159a	LOC_Os01g59660.2	2.5	13.275	1	21	1348	1368	0.736537	-0.206313	0.0522399	UUUGGAUUGAAGGGAGCUCUG	UGGAGCUCCCUUCACUCCAAG	Cleavage	cDNA|MYB family transcription factor, putative, expressed
osa-MIR159a	LOC_Os01g59660.3	2.5	13.275	1	21	1258	1278	1.06257	0.299927	0.0123617	UUUGGAUUGAAGGGAGCUCUG	UGGAGCUCCCUUCACUCCAAG	Cleavage	cDNA|MYB family transcription factor, putative, expressed
osa-MIR159a	LOC_Os01g59660.4	2.5	13.275	1	21	1180	1200	0.654485	-0.124019	0.274819	UUUGGAUUGAAGGGAGCUCUG	UGGAGCUCCCUUCACUCCAAG	Cleavage	cDNA|MYB family transcription factor, putative, expressed
osa-MIR159a	LOC_Os03g21380.1	3	8.974	1	20	1517	1536	-0.393943	-0.151676	1.08719	UUUGGAUUGAAGGGAGCUCU	UGAGUUCCCUUCAUUCCAAA	Cleavage	cDNA|OsCML27 - Calmodulin-related calcium sensor protein, expressed
osa-MIR159a	LOC_Os05g41166.1	2	13.577	1	21	1068	1088	-0.0183507	N/A	-0.0651171	UUUGGAUUGAAGGGAGCUCUG	UGGAGCUCCCUUUAAUCCAAU	Cleavage	cDNA|MYB family transcription factor, putative, expressed
osa-MIR159a	LOC_Os05g42240.1	2.5	18.682	1	21	626	646	N/A	N/A	N/A	UUUGGAUUGAAGGGAGCUCUG	CAGAGCACCCUUCAAGCCAAA	Cleavage	cDNA|expressed protein
osa-MIR159a	LOC_Os06g40330.1	2.5	17.336	1	21	1418	1438	-0.190333	0.196801	0.384014	UUUGGAUUGAAGGGAGCUCUG	UAGAGCUCCCUUCACUCCAAU	Cleavage	cDNA|MYB family transcription factor, putative, expressed
osa-MIR159a	LOC_Os09g36650.1	2.5	16.44	1	21	699	719	0.502481	0.66307	-0.28013	UUUGGAUUGAAGGGAGCUCUG	CGGAGCUCCAUUCAAUCCAAC	Cleavage	cDNA|expressed protein
osa-MIR166k	LOC_Os01g33740.1	2.5	19.615	1	21	1554	1574	N/A	N/A	N/A	UCGGACCAGGCUUCAAUCCCU	GGGGCCUGAAGCCUGGUCCGG	Cleavage	cDNA|retrotransposon protein, putative, unclassified, expressed
osa-MIR166k	LOC_Os01g50230.1	3	24.758	1	20	1369	1388	N/A	N/A	N/A	UCGGACCAGGCUUCAAUCCC	AGGAUUGAAGCCUGGUUCCA	Cleavage	cDNA|expressed protein
osa-MIR166k	LOC_Os03g01890.1	3	22.598	1	20	1090	1109	0.668161	0.0360868	0.186932	UCGGACCAGGCUUCAAUCCC	UGGGAUGAAGCCUGGUCCGG	Cleavage	cDNA|START domain containing protein, expressed
osa-MIR166k	LOC_Os03g01890.2	3	22.598	1	20	1090	1109	0.574908	-0.042701	0.221968	UCGGACCAGGCUUCAAUCCC	UGGGAUGAAGCCUGGUCCGG	Cleavage	cDNA|START domain containing protein, expressed
osa-MIR166k	LOC_Os03g16320.1	3	24.261	1	20	1537	1556	N/A	N/A	N/A	UCGGACCAGGCUUCAAUCCC	AGGAUUGAAGCCUGGUUCCA	Cleavage	cDNA|expressed protein
osa-MIR166k	LOC_Os03g43930.1	3	21.231	1	20	956	975	0.233696	0.0052584	-0.0432023	UCGGACCAGGCUUCAAUCCC	UGGGAUGAAGCCUGGUCCGG	Cleavage	cDNA|START domain containing protein, expressed
osa-MIR166k	LOC_Os03g43930.2	3	21.231	1	20	956	975	0.30149	-0.0672173	0.329592	UCGGACCAGGCUUCAAUCCC	UGGGAUGAAGCCUGGUCCGG	Cleavage	cDNA|START domain containing protein, expressed
osa-MIR166k	LOC_Os10g33960.1	3	19.736	1	20	925	944	0.222035	0.10575	0.592113	UCGGACCAGGCUUCAAUCCC	UGGGAUGAAGCCUGGUCCGG	Cleavage	cDNA|START domain containing protein, expressed
osa-MIR166k	LOC_Os10g33960.2	3	19.736	1	20	697	716	0.118441	0.0405722	0.529782	UCGGACCAGGCUUCAAUCCC	UGGGAUGAAGCCUGGUCCGG	Cleavage	cDNA|START domain containing protein, expressed
osa-MIR166k	LOC_Os10g33960.3	3	19.736	1	20	925	944	0.278266	-0.0875127	0.521908	UCGGACCAGGCUUCAAUCCC	UGGGAUGAAGCCUGGUCCGG	Cleavage	cDNA|START domain containing protein, expressed
osa-MIR166k	LOC_Os10g33960.4	3	19.736	1	20	925	944	0.524032	0.204979	0.50347	UCGGACCAGGCUUCAAUCCC	UGGGAUGAAGCCUGGUCCGG	Cleavage	cDNA|START domain containing protein, expressed
osa-MIR166k	LOC_Os11g45899.1	2.5	19.478	1	21	192	212	N/A	N/A	N/A	UCGGACCAGGCUUCAAUCCCU	GGGGAUUGAAGCCUGGUCCUC	Cleavage	cDNA|retrotransposon protein, putative, unclassified, expressed
osa-MIR166k	LOC_Os12g41860.1	3	20.46	1	20	878	897	0.464129	0.151724	-0.547856	UCGGACCAGGCUUCAAUCCC	UGGGAUGAAGCCUGGUCCGG	Cleavage	cDNA|START domain containing protein, expressed
osa-MIR166l	LOC_Os03g33870.1	3	12.236	1	21	105	125	N/A	N/A	N/A	GGAUUGUUGUCUGGUUCAAGG	CCUUGGCCCAGUCAGCAAUCC	Translation	cDNA|retrotransposon protein, putative, Ty3-gypsy subclass, expressed
osa-MIR166l	LOC_Os04g39864.1	3	19.246	1	20	933	952	0.981649	-0.561997	-0.612605	GGAUUGUUGUCUGGUUCAAG	UUUGGACCAGACAGCAAUAC	Cleavage	cDNA|Os4bglu11 - beta-glucosidase homologue, similar to Os4Bglu12 exoglucanase/beta-glucosidase, expressed
osa-MIR166l	LOC_Os04g39864.2	3	19.246	1	20	806	825	-0.911436	0.215611	-0.612605	GGAUUGUUGUCUGGUUCAAG	UUUGGACCAGACAGCAAUAC	Cleavage	cDNA|Os4bglu11 - beta-glucosidase homologue, similar to Os4Bglu12 exoglucanase/beta-glucosidase, expressed
osa-MIR166l	LOC_Os04g39864.3	3	19.246	1	20	1009	1028	-0.0183507	-0.954314	-1.11574	GGAUUGUUGUCUGGUUCAAG	UUUGGACCAGACAGCAAUAC	Cleavage	cDNA|Os4bglu11 - beta-glucosidase homologue, similar to Os4Bglu12 exoglucanase/beta-glucosidase, expressed
osa-MIR167i	LOC_Os08g12760.1	1.5	22.632	1	21	1525	1545	-0.144774	0.00926696	0.201602	AGAUCAUGUUGCAGCUUCACU	GGUGAAGCUGGAACAUGGUCU	Translation	cDNA|YT521-B, putative, expressed
osa-MIR167i	LOC_Os08g12760.2	1.5	22.632	1	21	1504	1524	-0.17004	-0.027283	0.0425895	AGAUCAUGUUGCAGCUUCACU	GGUGAAGCUGGAACAUGGUCU	Translation	cDNA|YT521-B, putative, expressed
osa-MIR167i	LOC_Os08g12760.3	1.5	22.632	1	21	1450	1470	-0.131749	-0.0183266	0.261149	AGAUCAUGUUGCAGCUUCACU	GGUGAAGCUGGAACAUGGUCU	Translation	cDNA|YT521-B, putative, expressed
osa-MIR167i	LOC_Os08g12760.4	1.5	22.632	1	21	1472	1492	0.10718	-0.0331966	0.164955	AGAUCAUGUUGCAGCUUCACU	GGUGAAGCUGGAACAUGGUCU	Translation	cDNA|YT521-B, putative, expressed
osa-MIR167i	LOC_Os10g25750.1	3	19.386	1	21	1323	1343	N/A	N/A	N/A	AGAUCAUGUUGCAGCUUCACU	GGUGAAGCUGGAAUAUGAGCU	Translation	cDNA|transposon protein, putative, CACTA, En/Spm sub-class
osa-MIR168a	LOC_Os06g44034.1	3	21.896	1	20	257	276	0.676741	0.72931	0.444547	GAUCCCGCCUUGCACCAAGU	UCUUGGGGCGGGGCGGGAUC	Cleavage	cDNA|expressed protein
osa-MIR168a	LOC_Os12g20370.1	3	24.567	1	20	505	524	N/A	-1.36935	N/A	GAUCCCGCCUUGCACCAAGU	UCUUCGUCCAAGGCGGGAUC	Cleavage	cDNA|expressed protein
osa-MIR169a	LOC_Os01g41650.1	3	20.845	1	21	23	43	-0.0275024	-0.235468	-0.0979914	CAGCCAAGGAUGACUUGCCGA	UCGGAGUGUCAUUCUUGGCUG	Cleavage	cDNA|pentatricopeptide, putative, expressed
osa-MIR169a	LOC_Os02g53620.1	3	17.626	1	21	988	1008	0.998996	-0.0431775	-0.0402424	CAGCCAAGGAUGACUUGCCGA	UAGGCAAUUCAUCCUUGGCUU	Cleavage	cDNA|nuclear transcription factor Y subunit, putative, expressed
osa-MIR169a	LOC_Os03g07880.1	2.5	12.164	1	20	845	864	0.754797	0.372115	0.254025	CAGCCAAGGAUGACUUGCCG	UGGCAAAUCAUCCUUGGCUU	Cleavage	cDNA|nuclear transcription factor Y subunit, putative, expressed
osa-MIR169a	LOC_Os03g07880.2	2.5	12.164	1	20	994	1013	0.0723196	-0.0134575	0.404992	CAGCCAAGGAUGACUUGCCG	UGGCAAAUCAUCCUUGGCUU	Cleavage	cDNA|nuclear transcription factor Y subunit, putative, expressed
osa-MIR169a	LOC_Os03g07880.3	2.5	12.164	1	20	757	776	1.14671	-0.0138708	0.433485	CAGCCAAGGAUGACUUGCCG	UGGCAAAUCAUCCUUGGCUU	Cleavage	cDNA|nuclear transcription factor Y subunit, putative, expressed
osa-MIR169a	LOC_Os03g29760.1	2.5	21.657	1	20	1285	1304	0.110214	0.259431	0.156117	CAGCCAAGGAUGACUUGCCG	UGGCAAUUCAUCCUUGGCUU	Cleavage	cDNA|nuclear transcription factor Y subunit, putative, expressed
osa-MIR169a	LOC_Os03g29760.2	2.5	21.657	1	20	1365	1384	-0.220279	0.203498	0.0795065	CAGCCAAGGAUGACUUGCCG	UGGCAAUUCAUCCUUGGCUU	Cleavage	cDNA|nuclear transcription factor Y subunit, putative, expressed
osa-MIR169a	LOC_Os03g29760.3	2.5	21.657	1	20	1265	1284	-0.00406652	0.171839	0.121901	CAGCCAAGGAUGACUUGCCG	UGGCAAUUCAUCCUUGGCUU	Cleavage	cDNA|nuclear transcription factor Y subunit, putative, expressed
osa-MIR169a	LOC_Os07g41720.1	2.5	18.293	1	20	1170	1189	0.0843349	-0.0686107	0.175197	CAGCCAAGGAUGACUUGCCG	UGGCAAUUCAUCCUUGGCUU	Cleavage	cDNA|nuclear transcription factor Y subunit, putative, expressed
osa-MIR169a	LOC_Os07g41720.2	2.5	18.293	1	20	1303	1322	-0.490759	-0.153898	0.12322	CAGCCAAGGAUGACUUGCCG	UGGCAAUUCAUCCUUGGCUU	Cleavage	cDNA|nuclear transcription factor Y subunit, putative, expressed
osa-MIR169a	LOC_Os10g20990.1	2.5	19.021	1	21	1084	1104	N/A	N/A	N/A	CAGCCAAGGAUGACUUGCCGA	UUGGUACGUCAUCCUUGGUUG	Cleavage	cDNA|ribosomal protein S12 containing protein, expressed
osa-MIR169a	LOC_Os11g14570.1	3	22.104	1	21	1156	1176	0.543528	0.0981174	-0.36768	CAGCCAAGGAUGACUUGCCGA	UUGGAGGGUCGUCCUUGGCUG	Cleavage	cDNA|expressed protein
osa-MIR169a	LOC_Os11g14570.2	3	22.104	1	21	1147	1167	0.335286	0.0229659	-0.38145	CAGCCAAGGAUGACUUGCCGA	UUGGAGGGUCGUCCUUGGCUG	Cleavage	cDNA|expressed protein
osa-MIR169a	LOC_Os11g14570.3	3	22.104	1	21	1134	1154	0.251738	-0.0316067	-0.325353	CAGCCAAGGAUGACUUGCCGA	UUGGAGGGUCGUCCUUGGCUG	Cleavage	cDNA|expressed protein
osa-MIR169a	LOC_Os11g14570.4	3	22.104	1	21	1156	1176	-0.214748	0.279741	0.0826366	CAGCCAAGGAUGACUUGCCGA	UUGGAGGGUCGUCCUUGGCUG	Cleavage	cDNA|expressed protein
osa-MIR169a	LOC_Os12g42400.1	2.5	21.518	1	21	1256	1276	0.789004	-0.106317	-0.235042	CAGCCAAGGAUGACUUGCCGA	UAGGCAACUCAUUCUUGGCUG	Cleavage	cDNA|nuclear transcription factor Y subunit, putative, expressed
osa-MIR169a	LOC_Os12g42400.2	2.5	21.518	1	21	1202	1222	-0.198923	0.176617	-0.271568	CAGCCAAGGAUGACUUGCCGA	UAGGCAACUCAUUCUUGGCUG	Cleavage	cDNA|nuclear transcription factor Y subunit, putative, expressed
osa-MIR169a	LOC_Os12g42400.3	2.5	21.518	1	21	1247	1267	0.538043	0.192891	0.117086	CAGCCAAGGAUGACUUGCCGA	UAGGCAACUCAUUCUUGGCUG	Cleavage	cDNA|nuclear transcription factor Y subunit, putative, expressed
osa-miR169j	LOC_Os02g53620.1	2	17.626	1	20	989	1008	0.998996	-0.0431775	-0.0402424	UAGCCAAGGAUGACUUGCCU	AGGCAAUUCAUCCUUGGCUU	Cleavage	cDNA|nuclear transcription factor Y subunit
osa-miR169j	LOC_Os03g07880.1	3	12.164	1	20	845	864	0.754797	0.372115	0.254025	UAGCCAAGGAUGACUUGCCU	UGGCAAAUCAUCCUUGGCUU	Cleavage	cDNA|nuclear transcription factor Y subunit
osa-miR169j	LOC_Os03g07880.2	3	12.164	1	20	994	1013	0.0723196	-0.0134575	0.404992	UAGCCAAGGAUGACUUGCCU	UGGCAAAUCAUCCUUGGCUU	Cleavage	cDNA|nuclear transcription factor Y subunit
osa-miR169j	LOC_Os03g07880.3	3	12.164	1	20	757	776	1.14671	-0.0138708	0.433485	UAGCCAAGGAUGACUUGCCU	UGGCAAAUCAUCCUUGGCUU	Cleavage	cDNA|nuclear transcription factor Y subunit
osa-miR169j	LOC_Os03g29760.1	3	21.657	1	20	1285	1304	0.110214	0.259431	0.156117	UAGCCAAGGAUGACUUGCCU	UGGCAAUUCAUCCUUGGCUU	Cleavage	cDNA|nuclear transcription factor Y subunit
osa-miR169j	LOC_Os03g29760.2	3	21.657	1	20	1365	1384	-0.220279	0.203498	0.0795065	UAGCCAAGGAUGACUUGCCU	UGGCAAUUCAUCCUUGGCUU	Cleavage	cDNA|nuclear transcription factor Y subunit
osa-miR169j	LOC_Os03g29760.3	3	21.657	1	20	1265	1284	-0.00406652	0.171839	0.121901	UAGCCAAGGAUGACUUGCCU	UGGCAAUUCAUCCUUGGCUU	Cleavage	cDNA|nuclear transcription factor Y subunit
osa-miR169j	LOC_Os03g48970.1	2.5	13.985	1	20	1237	1256	-0.0743485	0.0252426	0.317311	UAGCCAAGGAUGACUUGCCU	AGGCAAUUCAUUCUUGGCUU	Cleavage	cDNA|nuclear transcription factor Y subunit
osa-miR169j	LOC_Os03g48970.2	2.5	13.985	1	20	1766	1785	0.00489226	0.0876751	0.183948	UAGCCAAGGAUGACUUGCCU	AGGCAAUUCAUUCUUGGCUU	Cleavage	cDNA|nuclear transcription factor Y subunit
osa-miR169j	LOC_Os03g48970.3	2.5	13.985	1	20	1936	1955	0.00236523	-0.00483578	0.262852	UAGCCAAGGAUGACUUGCCU	AGGCAAUUCAUUCUUGGCUU	Cleavage	cDNA|nuclear transcription factor Y subunit
osa-miR169j	LOC_Os03g48970.4	2.5	13.985	1	20	1229	1248	-0.147033	0.217231	0.366371	UAGCCAAGGAUGACUUGCCU	AGGCAAUUCAUUCUUGGCUU	Cleavage	cDNA|nuclear transcription factor Y subunit
osa-miR169j	LOC_Os07g41720.1	3	18.293	1	20	1170	1189	0.0843349	-0.0686107	0.175197	UAGCCAAGGAUGACUUGCCU	UGGCAAUUCAUCCUUGGCUU	Cleavage	cDNA|nuclear transcription factor Y subunit
osa-miR169j	LOC_Os07g41720.2	3	18.293	1	20	1303	1322	-0.490759	-0.153898	0.12322	UAGCCAAGGAUGACUUGCCU	UGGCAAUUCAUCCUUGGCUU	Cleavage	cDNA|nuclear transcription factor Y subunit
osa-miR169j	LOC_Os12g42400.1	2	21.518	1	20	1257	1276	0.789004	-0.106317	-0.235042	UAGCCAAGGAUGACUUGCCU	AGGCAACUCAUUCUUGGCUG	Cleavage	cDNA|nuclear transcription factor Y subunit
osa-miR169j	LOC_Os12g42400.2	2	21.518	1	20	1203	1222	-0.198923	0.176617	-0.271568	UAGCCAAGGAUGACUUGCCU	AGGCAACUCAUUCUUGGCUG	Cleavage	cDNA|nuclear transcription factor Y subunit
osa-miR169j	LOC_Os12g42400.3	2	21.518	1	20	1248	1267	0.538043	0.192891	0.117086	UAGCCAAGGAUGACUUGCCU	AGGCAACUCAUUCUUGGCUG	Cleavage	cDNA|nuclear transcription factor Y subunit
osa-MIR169m	LOC_Os02g53620.1	2	17.626	1	21	988	1008	0.998996	-0.0431775	-0.0402424	UAGCCAAGGAUGACUUGCCUG	UAGGCAAUUCAUCCUUGGCUU	Cleavage	cDNA|nuclear transcription factor Y subunit
osa-MIR169m	LOC_Os03g07880.1	3	12.164	1	20	845	864	0.754797	0.372115	0.254025	UAGCCAAGGAUGACUUGCCU	UGGCAAAUCAUCCUUGGCUU	Cleavage	cDNA|nuclear transcription factor Y subunit
osa-MIR169m	LOC_Os03g07880.2	3	12.164	1	20	994	1013	0.0723196	-0.0134575	0.404992	UAGCCAAGGAUGACUUGCCU	UGGCAAAUCAUCCUUGGCUU	Cleavage	cDNA|nuclear transcription factor Y subunit
osa-MIR169m	LOC_Os03g07880.3	3	12.164	1	20	757	776	1.14671	-0.0138708	0.433485	UAGCCAAGGAUGACUUGCCU	UGGCAAAUCAUCCUUGGCUU	Cleavage	cDNA|nuclear transcription factor Y subunit
osa-MIR169m	LOC_Os03g29760.1	3	21.657	1	20	1285	1304	0.110214	0.259431	0.156117	UAGCCAAGGAUGACUUGCCU	UGGCAAUUCAUCCUUGGCUU	Cleavage	cDNA|nuclear transcription factor Y subunit
osa-MIR169m	LOC_Os03g29760.2	3	21.657	1	20	1365	1384	-0.220279	0.203498	0.0795065	UAGCCAAGGAUGACUUGCCU	UGGCAAUUCAUCCUUGGCUU	Cleavage	cDNA|nuclear transcription factor Y subunit
osa-MIR169m	LOC_Os03g29760.3	3	21.657	1	20	1265	1284	-0.00406652	0.171839	0.121901	UAGCCAAGGAUGACUUGCCU	UGGCAAUUCAUCCUUGGCUU	Cleavage	cDNA|nuclear transcription factor Y subunit
osa-MIR169m	LOC_Os03g48970.1	2.5	13.985	1	21	1236	1256	-0.0743485	0.0252426	0.317311	UAGCCAAGGAUGACUUGCCUG	CAGGCAAUUCAUUCUUGGCUU	Cleavage	cDNA|nuclear transcription factor Y subunit
osa-MIR169m	LOC_Os03g48970.2	2.5	13.985	1	21	1765	1785	0.00489226	0.0876751	0.183948	UAGCCAAGGAUGACUUGCCUG	CAGGCAAUUCAUUCUUGGCUU	Cleavage	cDNA|nuclear transcription factor Y subunit
osa-MIR169m	LOC_Os03g48970.3	2.5	13.985	1	21	1935	1955	0.00236523	-0.00483578	0.262852	UAGCCAAGGAUGACUUGCCUG	CAGGCAAUUCAUUCUUGGCUU	Cleavage	cDNA|nuclear transcription factor Y subunit
osa-MIR169m	LOC_Os03g48970.4	2.5	13.985	1	21	1228	1248	-0.147033	0.217231	0.366371	UAGCCAAGGAUGACUUGCCUG	CAGGCAAUUCAUUCUUGGCUU	Cleavage	cDNA|nuclear transcription factor Y subunit
osa-MIR169m	LOC_Os07g41720.1	3	18.293	1	20	1170	1189	0.0843349	-0.0686107	0.175197	UAGCCAAGGAUGACUUGCCU	UGGCAAUUCAUCCUUGGCUU	Cleavage	cDNA|nuclear transcription factor Y subunit
osa-MIR169m	LOC_Os07g41720.2	3	18.293	1	20	1303	1322	-0.490759	-0.153898	0.12322	UAGCCAAGGAUGACUUGCCU	UGGCAAUUCAUCCUUGGCUU	Cleavage	cDNA|nuclear transcription factor Y subunit
osa-MIR169m	LOC_Os12g42400.1	2	21.518	1	21	1256	1276	0.789004	-0.106317	-0.235042	UAGCCAAGGAUGACUUGCCUG	UAGGCAACUCAUUCUUGGCUG	Cleavage	cDNA|nuclear transcription factor Y subunit
osa-MIR169m	LOC_Os12g42400.2	2	21.518	1	21	1202	1222	-0.198923	0.176617	-0.271568	UAGCCAAGGAUGACUUGCCUG	UAGGCAACUCAUUCUUGGCUG	Cleavage	cDNA|nuclear transcription factor Y subunit
osa-MIR169m	LOC_Os12g42400.3	2	21.518	1	21	1247	1267	0.538043	0.192891	0.117086	UAGCCAAGGAUGACUUGCCUG	UAGGCAACUCAUUCUUGGCUG	Cleavage	cDNA|nuclear transcription factor Y subunit
osa-MIR171d	LOC_Os02g44360.1	0.5	24.661	1	21	1351	1371	0.556494	0.0267697	-0.0678443	UGAUUGAGCCGUGCCAAUAUC	GAUAUUGGCGCGGCUCAAUCA	Cleavage	cDNA|scarecrow transcription factor family protein, putative, expressed
osa-MIR171d	LOC_Os05g34460.1	3	13.427	1	21	1957	1977	0.305248	-0.0977649	0.140017	UGAUUGAGCCGUGCCAAUAUC	GAUAUUAGCACGGUUCAAUUU	Cleavage	cDNA|OsDegp7 - Putative Deg protease homologue, expressed
osa-MIR171d	LOC_Os06g01620.1	0.5	21.203	1	21	456	476	0.408314	0.342643	-0.14384	UGAUUGAGCCGUGCCAAUAUC	GAUAUUGGCGCGGCUCAAUCA	Cleavage	cDNA|scarecrow, putative, expressed
osa-MIR171d	LOC_Os06g02304.1	3	18.6	1	20	1301	1320	N/A	N/A	N/A	UGAUUGAGCCGUGCCAAUAU	AUAUUGUCAGGGUUCAAUCG	Translation	cDNA|retrotransposon protein, putative, unclassified, expressed
osa-MIR171d	LOC_Os09g38330.1	2.5	23.894	1	21	1488	1508	-0.498344	-0.0464579	0.126414	UGAUUGAGCCGUGCCAAUAUC	GGUAUUGGCAUUGCUCAAUUA	Translation	cDNA|MORN repeat domain containing protein, expressed
osa-MIR171f	LOC_Os02g44360.1	0.5	24.661	1	21	1351	1371	0.556494	0.0267697	-0.0678443	UGAUUGAGCCGUGCCAAUAUC	GAUAUUGGCGCGGCUCAAUCA	Cleavage	cDNA|scarecrow transcription factor family protein, putative, expressed
osa-MIR171f	LOC_Os05g34460.1	3	13.427	1	21	1957	1977	0.305248	-0.0977649	0.140017	UGAUUGAGCCGUGCCAAUAUC	GAUAUUAGCACGGUUCAAUUU	Cleavage	cDNA|OsDegp7 - Putative Deg protease homologue, expressed
osa-MIR171f	LOC_Os06g01620.1	0.5	21.203	1	21	456	476	0.408314	0.342643	-0.14384	UGAUUGAGCCGUGCCAAUAUC	GAUAUUGGCGCGGCUCAAUCA	Cleavage	cDNA|scarecrow, putative, expressed
osa-MIR171f	LOC_Os06g02304.1	3	18.6	1	20	1301	1320	N/A	N/A	N/A	UGAUUGAGCCGUGCCAAUAU	AUAUUGUCAGGGUUCAAUCG	Translation	cDNA|retrotransposon protein, putative, unclassified, expressed
osa-MIR171f	LOC_Os09g38330.1	2.5	23.894	1	21	1488	1508	-0.498344	-0.0464579	0.126414	UGAUUGAGCCGUGCCAAUAUC	GGUAUUGGCAUUGCUCAAUUA	Translation	cDNA|MORN repeat domain containing protein, expressed
osa-MIR1851	LOC_Os01g61520.1	0.5	18.754	1	21	370	390	-3.01835	0.800573	0.934883	CGUCUGGGAUGGCAUUUUGGC	GCCAAAAUGCCAUCCCGGACG	Cleavage	cDNA|expressed protein
osa-MIR1851	LOC_Os03g52030.1	2	15.008	1	21	42	62	N/A	N/A	N/A	CGUCUGGGAUGGCAUUUUGGC	GCCAAAAUACCAUUUCAGACG	Cleavage	cDNA|expressed protein
osa-MIR1851	LOC_Os04g12000.1	2.5	16.371	1	20	2652	2671	-0.155854	-2.78439	0.519845	CGUCUGGGAUGGCAUUUUGG	CCAAGAUUCCAUCCUGGACG	Cleavage	cDNA|retrotransposon protein, putative, unclassified, expressed
osa-MIR1851	LOC_Os08g16930.1	2.5	16.448	1	20	514	533	0.478403	0.167677	-0.100695	CGUCUGGGAUGGCAUUUUGG	CCGAAAAUCCAUCCCAGACG	Cleavage	cDNA|expressed protein
osa-MIR1851	LOC_Os08g16930.2	2.5	16.448	1	20	637	656	0.623963	-0.0440143	0.102828	CGUCUGGGAUGGCAUUUUGG	CCGAAAAUCCAUCCCAGACG	Cleavage	cDNA|expressed protein
osa-MIR1851	LOC_Os10g26520.1	3	22.06	1	21	1722	1742	0.468406	0.65283	0.599629	CGUCUGGGAUGGCAUUUUGGC	GCCAAGAUGCGACCCCAGAUG	Translation	cDNA|protein kinase domain containing protein, expressed
osa-MIR1851	LOC_Os11g35590.1	3	18.773	1	20	2610	2629	-0.0183507	1.95258	N/A	CGUCUGGGAUGGCAUUUUGG	CCAGGAUUCCAUCCUGGACG	Cleavage	cDNA|retrotransposon protein, putative, unclassified, expressed
osa-MIR1883b	LOC_Os04g13630.1	3	23.231	1	20	48	67	0.467076	-0.199427	-0.480155	ACCUGUGACGGGCCGAGAAU	UGUAUCGGCCCGUCACAGGU	Cleavage	cDNA|transposon protein, putative, CACTA, En/Spm sub-class, expressed
osa-MIR2118n	LOC_Os01g05600.1	2	13.095	1	21	585	605	-0.683167	-0.85555	-0.356166	UUCCCGAUGCCUCCCAUUCCU	GGGGAUGGGAGGCAUCGGUAA	Cleavage	cDNA|NBS-LRR disease resistance protein, putative, expressed
osa-MIR2118n	LOC_Os01g05620.1	2	18.468	1	21	588	608	0.323755	-0.610184	-0.0225252	UUCCCGAUGCCUCCCAUUCCU	GGGGAUGGGAGGCAUCGGUAA	Cleavage	cDNA|NBS-LRR disease resistance protein, putative, expressed
osa-MIR2118n	LOC_Os01g20720.1	2.5	18.111	1	22	638	659	-0.755316	-0.0925113	0.00888352	UUCCCGAUGCCUCCCAUUCCUA	UGGCAAUGGGAGGCAUGGGGAA	Cleavage	cDNA|CC-NBS-LRR, putative, expressed
osa-MIR2118n	LOC_Os01g72390.1	3	19.959	1	22	425	446	N/A	N/A	N/A	UUCCCGAUGCCUCCCAUUCCUA	UGGGGAUGGGUGGGAUUGGGAA	Translation	cDNA|NBS type disease resistance protein, putative, expressed
osa-MIR2118n	LOC_Os04g30610.1	2	23.816	1	22	497	518	N/A	N/A	N/A	UUCCCGAUGCCUCCCAUUCCUA	UUGGCAUGGGAGGUGUCGGGAA	Cleavage	cDNA|disease resistance protein RGA2, putative, expressed
osa-MIR2118n	LOC_Os04g30660.1	2	23.426	1	22	749	770	N/A	-2.78439	-1.65008	UUCCCGAUGCCUCCCAUUCCUA	UUGGUAUGGGCGGCAUCGGGAA	Cleavage	cDNA|NBS type disease resistance protein, putative, expressed
osa-MIR2118n	LOC_Os04g30690.1	2	24.703	1	22	749	770	-2.47778	0.800573	-0.550544	UUCCCGAUGCCUCCCAUUCCUA	UUGGCAUGGGGGGCGUCGGGAA	Cleavage	cDNA|NBS type disease resistance protein, putative, expressed
osa-MIR2118n	LOC_Os05g34220.1	3	23.991	1	22	671	692	-0.00535828	0.257244	0.494242	UUCCCGAUGCCUCCCAUUCCUA	UGGGGCUCGGAGGCAUUGGGAA	Cleavage	cDNA|vrga1, putative, expressed
osa-MIR2118n	LOC_Os05g34220.2	3	23.991	1	22	671	692	0.0232659	0.297667	0.30395	UUCCCGAUGCCUCCCAUUCCUA	UGGGGCUCGGAGGCAUUGGGAA	Cleavage	cDNA|vrga1, putative, expressed
osa-MIR2118n	LOC_Os06g50280.1	3	17.79	1	22	799	820	-0.281385	-0.421819	-0.765557	UUCCCGAUGCCUCCCAUUCCUA	UGGAAGUGGGAAGCAUCGGGAG	Translation	cDNA|OsFBL31 - F-box domain and LRR containing protein, expressed
osa-MIR2118n	LOC_Os08g20750.1	2.5	20.943	1	20	13	32	-0.755316	0.563534	0.671849	UUCCCGAUGCCUCCCAUUCC	GGGAUGGGAGGCGACGGGAA	Cleavage	cDNA|retrotransposon protein, putative, unclassified, expressed
osa-MIR2118n	LOC_Os08g42700.1	1.5	18.09	1	21	1457	1477	0.604676	2.05166	1.50416	UUCCCGAUGCCUCCCAUUCCU	GGGAAUGGGUGGCAUUGGGAA	Cleavage	cDNA|resistance protein, putative, expressed
osa-MIR2118n	LOC_Os11g39240.1	2.5	24.704	1	20	13	32	-1.01835	-0.784389	0.34992	UUCCCGAUGCCUCCCAUUCC	GGGAUGGGAGGCGACGGGAA	Cleavage	cDNA|retrotransposon, putative, centromere-specific, expressed
osa-MIR2118n	LOC_Os12g37290.1	2	21.324	1	21	1257	1277	N/A	N/A	N/A	UUCCCGAUGCCUCCCAUUCCU	GGGAAUGGGUGGUAUUGGGAA	Cleavage	cDNA|resistance protein T10rga2-1A, putative, expressed
osa-MIR2118q	LOC_Os01g05600.1	2.5	13.095	1	21	585	605	-0.683167	-0.85555	-0.356166	UUCCCGAUGCCUCCUAUUCCU	GGGGAUGGGAGGCAUCGGUAA	Cleavage	cDNA|NBS-LRR disease resistance protein
osa-MIR2118q	LOC_Os01g05620.1	2.5	18.468	1	21	588	608	0.323755	-0.610184	-0.0225252	UUCCCGAUGCCUCCUAUUCCU	GGGGAUGGGAGGCAUCGGUAA	Cleavage	cDNA|NBS-LRR disease resistance protein
osa-MIR2118q	LOC_Os01g20720.1	3	18.111	1	22	638	659	-0.755316	-0.0925113	0.00888352	UUCCCGAUGCCUCCUAUUCCUA	UGGCAAUGGGAGGCAUGGGGAA	Cleavage	cDNA|CC-NBS-LRR
osa-MIR2118q	LOC_Os04g30610.1	2.5	23.816	1	22	497	518	N/A	N/A	N/A	UUCCCGAUGCCUCCUAUUCCUA	UUGGCAUGGGAGGUGUCGGGAA	Cleavage	cDNA|disease resistance protein RGA2
osa-MIR2118q	LOC_Os04g30660.1	2.5	23.426	1	22	749	770	N/A	-2.78439	-1.65008	UUCCCGAUGCCUCCUAUUCCUA	UUGGUAUGGGCGGCAUCGGGAA	Cleavage	cDNA|NBS type disease resistance protein
osa-MIR2118q	LOC_Os04g30690.1	2.5	24.703	1	22	749	770	-2.47778	0.800573	-0.550544	UUCCCGAUGCCUCCUAUUCCUA	UUGGCAUGGGGGGCGUCGGGAA	Cleavage	cDNA|NBS type disease resistance protein
osa-MIR2118q	LOC_Os05g34220.1	3	23.991	1	22	671	692	-0.00535828	0.257244	0.494242	UUCCCGAUGCCUCCUAUUCCUA	UGGGGCUCGGAGGCAUUGGGAA	Cleavage	cDNA|vrga1
osa-MIR2118q	LOC_Os05g34220.2	3	23.991	1	22	671	692	0.0232659	0.297667	0.30395	UUCCCGAUGCCUCCUAUUCCUA	UGGGGCUCGGAGGCAUUGGGAA	Cleavage	cDNA|vrga1
osa-MIR2118q	LOC_Os07g04040.1	2.5	13.996	1	22	1061	1082	-1.211	-0.430752	0.686495	UUCCCGAUGCCUCCUAUUCCUA	UCGGAGUAGGAGGGUUCGGGAA	Translation	cDNA|expressed protein
osa-MIR2118q	LOC_Os08g20750.1	3	20.943	1	20	13	32	-0.755316	0.563534	0.671849	UUCCCGAUGCCUCCUAUUCC	GGGAUGGGAGGCGACGGGAA	Cleavage	cDNA|retrotransposon protein
osa-MIR2118q	LOC_Os08g42700.1	2	18.09	1	21	1457	1477	0.604676	2.05166	1.50416	UUCCCGAUGCCUCCUAUUCCU	GGGAAUGGGUGGCAUUGGGAA	Cleavage	cDNA|resistance protein
osa-MIR2118q	LOC_Os11g39240.1	3	24.704	1	20	13	32	-1.01835	-0.784389	0.34992	UUCCCGAUGCCUCCUAUUCC	GGGAUGGGAGGCGACGGGAA	Cleavage	cDNA|retrotransposon
osa-MIR2118q	LOC_Os12g37290.1	2.5	21.324	1	21	1257	1277	N/A	N/A	N/A	UUCCCGAUGCCUCCUAUUCCU	GGGAAUGGGUGGUAUUGGGAA	Cleavage	cDNA|resistance protein T10rga2-1A
osa-MIR2877	LOC_Os03g12950.1	2.5	22.423	1	24	620	643	0.981649	1.21561	0.519845	UUGCAUCCUCUGCACUUUGGGCCU	AGGGCCAAGAAGCAGAGGAUGCAA	Cleavage	cDNA|AP2-like ethylene-responsive transcription factor AINTEGUMENTA, putative, expressed
osa-MIR2877	LOC_Os03g44484.1	3	16.152	1	21	1625	1645	0.0498208	0.103961	0.416792	UUGCAUCCUCUGCACUUUGGG	CUUUGAGUGCAGAGGGUGCAA	Cleavage	cDNA|DNA-directed RNA polymerase II subunit RPB2, putative, expressed
osa-MIR2877	LOC_Os03g44484.2	3	16.152	1	21	1008	1028	0.00136525	0.170487	0.470489	UUGCAUCCUCUGCACUUUGGG	CUUUGAGUGCAGAGGGUGCAA	Cleavage	cDNA|DNA-directed RNA polymerase II subunit RPB2, putative, expressed
osa-MIR2877	LOC_Os04g09960.1	3	21.682	1	22	37	58	N/A	N/A	N/A	UUGCAUCCUCUGCACUUUGGGC	GCCCAAAGUGAAGAGGAGGCGA	Cleavage	cDNA|expressed protein
osa-MIR2877	LOC_Os08g06070.1	3	14.86	1	21	1551	1571	-0.167897	0.0380749	0.320489	UUGCAUCCUCUGCACUUUGGG	UUUGAAGUGCAGAGUAUGCAA	Cleavage	cDNA|ELF7, putative, expressed
osa-MIR2877	LOC_Os12g10190.1	3	22.979	1	23	2279	2301	-0.194889	-0.00982402	-0.357276	UUGCAUCCUCUGCACUUUGGGCC	GGACCAGAGUUCAGAGGUUGCAA	Cleavage	cDNA|transposon protein, putative, unclassified, expressed
osa-MIR2877	LOC_Os12g10190.2	3	22.979	1	23	2383	2405	-0.213367	0.0467037	-0.248926	UUGCAUCCUCUGCACUUUGGGCC	GGACCAGAGUUCAGAGGUUGCAA	Cleavage	cDNA|transposon protein, putative, unclassified, expressed
osa-MIR395a	LOC_Os03g07200.1	3	12.166	1	20	1013	1032	0.22881	-0.801667	0.264384	GUGAAGUGCUUGGGGGAACU	AGUUUUUUCAAGCAUUUCAU	Cleavage	cDNA|expressed protein
osa-MIR395a	LOC_Os03g07200.2	3	12.166	1	20	915	934	0.383748	-0.843117	0.0245708	GUGAAGUGCUUGGGGGAACU	AGUUUUUUCAAGCAUUUCAU	Cleavage	cDNA|expressed protein
osa-MIR395a	LOC_Os03g07200.3	3	12.166	1	20	905	924	0.235833	-0.814551	0.0396238	GUGAAGUGCUUGGGGGAACU	AGUUUUUUCAAGCAUUUCAU	Cleavage	cDNA|expressed protein
osa-MIR395a	LOC_Os03g09930.1	3	16.694	1	21	111	131	-0.11146	-0.124729	-0.618715	GUGAAGUGCUUGGGGGAACUC	GAGUUCACCCAAACACUUCAG	Translation	cDNA|sulfate transporter, putative, expressed
osa-MIR395a	LOC_Os03g09940.1	2	21.1	1	21	318	338	0.0936367	-0.749237	0.193297	GUGAAGUGCUUGGGGGAACUC	GAGUUCCCCCAAACACUUCAG	Translation	cDNA|sulfate transporter, putative, expressed
osa-MIR395a	LOC_Os03g15040.1	3	22.525	1	20	503	522	0.155696	0.0749145	0.503119	GUGAAGUGCUUGGGGGAACU	AGUUCUCCUAAGUUCUUCAC	Cleavage	cDNA|FAR1 family protein, expressed
osa-MIR395a	LOC_Os03g15040.2	3	22.525	1	20	503	522	0.242148	0.119724	0.446256	GUGAAGUGCUUGGGGGAACU	AGUUCUCCUAAGUUCUUCAC	Cleavage	cDNA|FAR1 family protein, expressed
osa-MIR395a	LOC_Os03g53230.1	1	21.099	1	21	595	615	0.537655	-0.654078	1.43871	GUGAAGUGCUUGGGGGAACUC	GAGUUCCUCCAAGCACUUCAU	Cleavage	cDNA|bifunctional 3-phosphoadenosine 5-phosphosulfate synthetase, putative, expressed
osa-MIR395a	LOC_Os04g45380.1	3	15.918	1	20	951	970	N/A	N/A	N/A	GUGAAGUGCUUGGGGGAACU	AGUUUCCCCAAGUACAUCAU	Cleavage	cDNA|retrotransposon protein, putative, unclassified, expressed
osa-MIR395a	LOC_Os04g45420.1	3	15.396	1	20	1377	1396	N/A	N/A	N/A	GUGAAGUGCUUGGGGGAACU	AGUUUCCCCAAGUACAUCAU	Cleavage	cDNA|retrotransposon protein, putative, unclassified, expressed
osa-MIR395a	LOC_Os06g46480.1	2.5	12.229	1	20	1105	1124	0.360161	0.408256	-0.281928	GUGAAGUGCUUGGGGGAACU	AGUUACUCCAAGCACUUCAG	Cleavage	cDNA|expressed protein
osa-MIR395f	LOC_Os01g21850.2	3	14.759	1	20	2753	2772	0.276533	0.14218	0.0293579	GUGAAUUGUUUGGGGGAACU	AGUUCUUUCAAACAAUUUAG	Cleavage	cDNA|protein transport protein-related, putative, expressed
osa-MIR395f	LOC_Os02g37840.1	2.5	13.924	1	20	1180	1199	-0.0183507	N/A	N/A	GUGAAUUGUUUGGGGGAACU	ACUUCCUUCAGACAAUUCAC	Cleavage	cDNA|retrotransposon protein, putative, unclassified, expressed
osa-MIR395f	LOC_Os03g09940.1	2.5	21.1	1	21	318	338	0.0936367	-0.749237	0.193297	GUGAAUUGUUUGGGGGAACUC	GAGUUCCCCCAAACACUUCAG	Cleavage	cDNA|sulfate transporter, putative, expressed
osa-MIR395f	LOC_Os03g53230.1	3	21.099	1	21	595	615	0.537655	-0.654078	1.43871	GUGAAUUGUUUGGGGGAACUC	GAGUUCCUCCAAGCACUUCAU	Cleavage	cDNA|bifunctional 3-phosphoadenosine 5-phosphosulfate synthetase, putative, expressed
osa-MIR395f	LOC_Os05g37970.1	3	13.459	1	20	2157	2176	-0.470863	-0.176706	-0.381046	GUGAAUUGUUUGGGGGAACU	GGUUCUUCUAGACAGUUCAC	Cleavage	cDNA|universal stress protein domain containing protein, putative, expressed
osa-MIR395f	LOC_Os05g37970.2	3	14.036	1	20	756	775	1.56661	0.800573	0.465398	GUGAAUUGUUUGGGGGAACU	GGUUCUUCUAGACAGUUCAC	Cleavage	cDNA|universal stress protein domain containing protein, putative, expressed
osa-MIR395f	LOC_Os05g37970.3	3	14.036	1	20	974	993	0.946884	0.537539	0.993777	GUGAAUUGUUUGGGGGAACU	GGUUCUUCUAGACAGUUCAC	Cleavage	cDNA|universal stress protein domain containing protein, putative, expressed
osa-MIR395f	LOC_Os05g37970.4	3	14.036	1	20	636	655	0.0641114	0.422062	3.18281	GUGAAUUGUUUGGGGGAACU	GGUUCUUCUAGACAGUUCAC	Cleavage	cDNA|universal stress protein domain containing protein, putative, expressed
osa-MIR395f	LOC_Os06g29460.1	2.5	13.849	1	20	683	702	-1.27234	-0.440002	-0.714378	GUGAAUUGUUUGGGGGAACU	AAUUCCCUUAAGCAAUUCAC	Cleavage	cDNA|expressed protein
osa-MIR395f	LOC_Os06g29460.2	2.5	13.849	1	20	683	702	-1.06344	-0.501289	-0.797637	GUGAAUUGUUUGGGGGAACU	AAUUCCCUUAAGCAAUUCAC	Cleavage	cDNA|expressed protein
osa-MIR395f	LOC_Os06g29460.3	2.5	13.849	1	20	683	702	-0.943817	-0.427365	-0.875273	GUGAAUUGUUUGGGGGAACU	AAUUCCCUUAAGCAAUUCAC	Cleavage	cDNA|expressed protein
osa-MIR395f	LOC_Os12g40480.2	2.5	15.417	1	21	1786	1806	-0.463691	-0.0098674	0.1432	GUGAAUUGUUUGGGGGAACUC	GUGUUCCCCCAAAAAAUUCAU	Cleavage	cDNA|H-BTB9 - Bric-a-Brac, Tramtrack, Broad Complex BTB domain with H family conserved sequence, expressed
osa-MIR395y	LOC_Os03g09930.1	2	16.694	1	21	111	131	-0.11146	-0.124729	-0.618715	GUGAAGUGUUUGGGGGAACUC	GAGUUCACCCAAACACUUCAG	Cleavage	cDNA|sulfate transporter, putative, expressed
osa-MIR395y	LOC_Os03g09940.1	1	21.1	1	21	318	338	0.0936367	-0.749237	0.193297	GUGAAGUGUUUGGGGGAACUC	GAGUUCCCCCAAACACUUCAG	Cleavage	cDNA|sulfate transporter, putative, expressed
osa-MIR395y	LOC_Os03g19750.1	2.5	11.59	1	20	832	851	-1.01835	-0.253874	-0.717194	GUGAAGUGUUUGGGGGAACU	AAUUUUCCCAAAUACUUCAC	Cleavage	cDNA|transposon protein, putative, unclassified, expressed
osa-MIR395y	LOC_Os03g53230.1	1.5	21.099	1	21	595	615	0.537655	-0.654078	1.43871	GUGAAGUGUUUGGGGGAACUC	GAGUUCCUCCAAGCACUUCAU	Cleavage	cDNA|bifunctional 3-phosphoadenosine 5-phosphosulfate synthetase, putative, expressed
osa-MIR395y	LOC_Os06g46480.1	3	12.229	1	20	1105	1124	0.360161	0.408256	-0.281928	GUGAAGUGUUUGGGGGAACU	AGUUACUCCAAGCACUUCAG	Cleavage	cDNA|expressed protein
osa-MIR395y	LOC_Os11g44580.1	3	20.593	1	20	1171	1190	0.561265	0.656778	0.956257	GUGAAGUGUUUGGGGGAACU	GGUGCCUCCGAAUACUUCAC	Cleavage	cDNA|go35 NBS-LRR, putative, expressed
osa-miR396e-5p	LOC_Os01g25330.1	2.5	19.535	1	20	1039	1058	0.00260253	0.129797	0.318249	UCCACAGGCUUUCUUGAACU	AGUUCAGGAAAUUUUGUGGA	Translation	cDNA|SAC9, putative, expressed
osa-miR396e-5p	LOC_Os01g25330.2	2.5	19.535	1	20	1039	1058	0.0766311	0.0136827	0.192991	UCCACAGGCUUUCUUGAACU	AGUUCAGGAAAUUUUGUGGA	Translation	cDNA|SAC9, putative, expressed
osa-miR396e-5p	LOC_Os01g25330.3	2.5	19.535	1	20	1039	1058	0.149406	-0.0260322	0.349053	UCCACAGGCUUUCUUGAACU	AGUUCAGGAAAUUUUGUGGA	Translation	cDNA|SAC9, putative, expressed
osa-miR396e-5p	LOC_Os02g47280.1	1	24.559	1	20	668	687	1.32957	0.0900801	0.58696	UCCACAGGCUUUCUUGAACU	CGUUCAAGAAAGCCUGUGGA	Cleavage	cDNA|growth-regulating factor, putative, expressed
osa-miR396e-5p	LOC_Os02g47280.2	1	24.559	1	20	571	590	-0.503778	0.630648	-0.209507	UCCACAGGCUUUCUUGAACU	CGUUCAAGAAAGCCUGUGGA	Cleavage	cDNA|growth-regulating factor, putative, expressed
osa-miR396e-5p	LOC_Os02g53690.1	1	17.56	1	20	571	590	-0.423607	-0.539277	0.462859	UCCACAGGCUUUCUUGAACU	CGUUCAAGAAAGCCUGUGGA	Cleavage	cDNA|growth regulating factor protein, putative, expressed
osa-miR396e-5p	LOC_Os03g47140.1	1	14.61	1	20	948	967	-0.553845	-0.459954	0.42031	UCCACAGGCUUUCUUGAACU	CGUUCAAGAAAGCCUGUGGA	Cleavage	cDNA|growth regulating factor protein, putative, expressed
osa-miR396e-5p	LOC_Os03g51970.1	2.5	24.155	1	20	420	439	N/A	0.215611	N/A	UCCACAGGCUUUCUUGAACU	CGUUCAAGAAAGCAUGUGGA	Cleavage	cDNA|growth-regulating factor, putative, expressed
osa-miR396e-5p	LOC_Os04g24190.1	2	24.31	1	20	828	847	-0.281385	0.116075	-0.0651171	UCCACAGGCUUUCUUGAACU	CUUUCAAGAAAGCCUGUGGA	Cleavage	cDNA|growth-regulating factor 11, putative, expressed
osa-miR396e-5p	LOC_Os04g48510.1	2.5	20.501	1	20	859	878	N/A	N/A	N/A	UCCACAGGCUUUCUUGAACU	CGUUCAAGAAAGCCUAUGGA	Cleavage	cDNA|growth regulating factor protein, putative, expressed
osa-miR396e-5p	LOC_Os04g51190.1	1	20.242	1	20	536	555	0.385371	0.44388	-0.676552	UCCACAGGCUUUCUUGAACU	CGUUCAAGAAAGCCUGUGGA	Cleavage	cDNA|growth-regulating factor, putative, expressed
osa-miR396e-5p	LOC_Os04g51190.2	1	20.242	1	20	536	555	0.503602	0.32484	0.0300402	UCCACAGGCUUUCUUGAACU	CGUUCAAGAAAGCCUGUGGA	Cleavage	cDNA|growth-regulating factor, putative, expressed
osa-miR396e-5p	LOC_Os04g51190.3	1	20.242	1	20	536	555	-0.371367	0.49005	-0.732542	UCCACAGGCUUUCUUGAACU	CGUUCAAGAAAGCCUGUGGA	Cleavage	cDNA|growth-regulating factor, putative, expressed
osa-miR396e-5p	LOC_Os06g02560.1	1	17.86	1	20	606	625	-0.0535402	0.60719	0.456836	UCCACAGGCUUUCUUGAACU	CGUUCAAGAAAGCCUGUGGA	Cleavage	cDNA|growth-regulating factor, putative, expressed
osa-miR396e-5p	LOC_Os06g02560.2	1	17.86	1	20	606	625	0.153416	0.215611	0.332642	UCCACAGGCUUUCUUGAACU	CGUUCAAGAAAGCCUGUGGA	Cleavage	cDNA|growth-regulating factor, putative, expressed
osa-miR396e-5p	LOC_Os06g02560.3	1	17.86	1	20	626	645	0.333122	-0.267991	-0.0509032	UCCACAGGCUUUCUUGAACU	CGUUCAAGAAAGCCUGUGGA	Cleavage	cDNA|growth-regulating factor, putative, expressed
osa-miR396e-5p	LOC_Os06g10310.1	1	17.97	1	20	424	443	N/A	N/A	-1.06512	UCCACAGGCUUUCUUGAACU	CGUUCAAGAAAGCCUGUGGA	Cleavage	cDNA|growth regulating factor protein, putative, expressed
osa-miR396e-5p	LOC_Os11g35030.1	2.5	22.719	1	20	870	889	0.364978	0.486913	0.0924242	UCCACAGGCUUUCUUGAACU	CGUUCAAGAAAGCAUGUGGA	Cleavage	cDNA|growth regulating factor protein, putative, expressed
osa-miR396e-5p	LOC_Os11g35030.2	2.5	22.719	1	20	1557	1576	0.566612	-0.248336	0.234443	UCCACAGGCUUUCUUGAACU	CGUUCAAGAAAGCAUGUGGA	Cleavage	cDNA|growth regulating factor protein, putative, expressed
osa-miR396e-5p	LOC_Os12g29980.1	2.5	15.862	1	20	775	794	0.981649	0.215611	N/A	UCCACAGGCUUUCUUGAACU	CGUUCAAGAAAGCAUGUGGA	Cleavage	cDNA|growth regulating factor protein, putative, expressed
osa-miR396e-5p	LOC_Os12g29980.2	2.5	15.862	1	20	733	752	-1.01835	N/A	0.934883	UCCACAGGCUUUCUUGAACU	CGUUCAAGAAAGCAUGUGGA	Cleavage	cDNA|growth regulating factor protein, putative, expressed
osa-MIR399c	LOC_Os04g33860.1	2	19.669	1	20	499	519	0.33891	0.422511	1.48048	UGCCAAA-GGAGAAUUGCCCU	GGGGCAAUUCUCCGUUUGGCA	Cleavage	cDNA|expressed protein
osa-MIR399c	LOC_Os05g45350.2	2	24.843	1	21	1110	1130	-0.592791	-0.0758555	0.168438	UGCCAAAGGAGAAUUGCCCUG	CGGGGCAAAUUUCCUUUGGCA	Cleavage	cDNA|dnaJ domain containing protein
osa-MIR399c	LOC_Os05g48390.1	1	17.119	1	21	821	841	0.0450476	-0.357637	-0.153539	UGCCAAAGGAGAAUUGCCCUG	UAGGGCAAAUCUCCUUUGGCA	Cleavage	cDNA|ubiquitin conjugating enzyme protein
osa-MIR399g	LOC_Os01g70260.1	2.5	12.129	1	21	2532	2552	-0.115449	0.460943	-0.217969	UGCCAAAGGAGAUUUGCCCAG	CUCUGUAAAUCUCCUUUGGCA	Cleavage	cDNA|receptor-like protein kinase 2 precursor
osa-MIR399g	LOC_Os01g70260.2	2.5	12.129	1	21	2684	2704	-0.370769	-0.0922668	-0.243454	UGCCAAAGGAGAUUUGCCCAG	CUCUGUAAAUCUCCUUUGGCA	Cleavage	cDNA|receptor-like protein kinase 2 precursor
osa-MIR399g	LOC_Os05g30220.1	2.5	16.1	1	21	1680	1700	-0.157675	-0.385173	-0.170313	UGCCAAAGGAGAUUUGCCCAG	CUUGGAAGAUCUCCUUUGGCA	Cleavage	cDNA|disease resistance RPP13-like protein 1
osa-MIR399g	LOC_Os05g45350.2	1.5	24.843	1	21	1110	1130	-0.592791	-0.0758555	0.168438	UGCCAAAGGAGAUUUGCCCAG	CGGGGCAAAUUUCCUUUGGCA	Cleavage	cDNA|dnaJ domain containing protein
osa-MIR399g	LOC_Os05g48390.1	0	12.505	1	21	904	924	0.0450476	-0.357637	-0.153539	UGCCAAAGGAGAUUUGCCCAG	CUGGGCAAAUCUCCUUUGGCA	Cleavage	cDNA|ubiquitin conjugating enzyme protein
osa-MIR399g	LOC_Os05g48390.1	0	16.81	1	21	1033	1053	0.0450476	-0.357637	-0.153539	UGCCAAAGGAGAUUUGCCCAG	UUGGGCAAAUCUCCUUUGGCA	Cleavage	cDNA|ubiquitin conjugating enzyme protein
osa-MIR399g	LOC_Os11g44960.1	3	19.439	1	21	1882	1902	-1.60331	-1.36935	N/A	UGCCAAAGGAGAUUUGCCCAG	UUGCGCAGACUUCCUUUGGCA	Cleavage	cDNA|NBS-LRR disease resistance protein
osa-MIR399g	LOC_Os11g45050.1	3	19.284	1	21	1879	1899	-0.0183507	-0.249057	-0.473923	UGCCAAAGGAGAUUUGCCCAG	UUGCGCAGACUUCCUUUGGCA	Cleavage	cDNA|NBS-LRR disease resistance protein
osa-MIR5158	LOC_Os03g17980.1	2.5	21.814	1	24	2306	2329	0.641554	0.470994	0.512724	UGAGCCACUGGGAUGAGGAUGAAU	AGUGAUCCUCAUGCCAGUGGUUUG	Cleavage	cDNA|CAMK_KIN1/SNF1/Nim1_like_AMPKh.2 - CAMK includes calcium/calmodulin depedent protein kinases
osa-MIR5158	LOC_Os03g17980.2	2.5	21.814	1	24	1288	1311	0.709008	0.450173	0.631949	UGAGCCACUGGGAUGAGGAUGAAU	AGUGAUCCUCAUGCCAGUGGUUUG	Cleavage	cDNA|CAMK_KIN1/SNF1/Nim1_like_AMPKh.2 - CAMK includes calcium/calmodulin depedent protein kinases
osa-MIR5158	LOC_Os08g37800.1	2.5	21.615	1	24	1410	1433	0.264852	0.0263155	0.626295	UGAGCCACUGGGAUGAGGAUGAAU	AGUGAUCCUCAUGCCAGUGGUUUG	Cleavage	cDNA|CAMK_KIN1/SNF1/Nim1_like_AMPKh.4 - CAMK includes calcium/calmodulin depedent protein kinases
osa-MIR5161	LOC_Os01g62660.1	3	13.802	1	20	2572	2591	-1.49003	0.345672	0.737651	UCUGGAUCAGAGGGAGUAUA	UAGGUUUCCUCUGAUCUAGA	Cleavage	cDNA|MYB family transcription factor
osa-MIR5161	LOC_Os01g72370.1	3	14.082	1	20	2359	2378	-2.24368	0.349753	0.965002	UCUGGAUCAGAGGGAGUAUA	UAUACUCUCUUUGUUUCAGA	Cleavage	cDNA|helix-loop-helix DNA-binding domain containing protein
osa-MIR5161	LOC_Os01g73514.1	3	18.418	1	20	2542	2561	-0.115145	-0.276098	0.224271	UCUGGAUCAGAGGGAGUAUA	UGUGCUCUCUUUGGUCCGGA	Cleavage	cDNA|5-oxoprolinase
osa-MIR5161	LOC_Os03g01240.1	3	16.634	1	20	1591	1610	-0.53981	-0.252068	0.272241	UCUGGAUCAGAGGGAGUAUA	GAUGCUCAUUCUGAUCCAGA	Cleavage	cDNA|CCR4-Not complex component
osa-MIR5161	LOC_Os03g01570.1	2.5	11.279	1	20	1749	1768	-0.27222	0.0866825	0.199633	UCUGGAUCAGAGGGAGUAUA	UAUACUCCCUCCGAUUUAGG	Translation	cDNA|expressed protein
osa-MIR5161	LOC_Os03g01570.2	2.5	11.293	1	20	1614	1633	-0.164054	0.162733	0.166616	UCUGGAUCAGAGGGAGUAUA	UAUACUCCCUCCGAUUUAGG	Translation	cDNA|expressed protein
osa-MIR5161	LOC_Os03g03610.1	2	14.934	1	20	1164	1184	0.307629	-0.11308	0.164693	UCUGGAUC-AGAGGGAGUAUA	UAUACUCCCUCUUGAUCCAGA	Translation	cDNA|1
osa-MIR5161	LOC_Os03g03610.2	2	14.934	1	20	1055	1075	0.318396	-0.144038	0.228362	UCUGGAUC-AGAGGGAGUAUA	UAUACUCCCUCUUGAUCCAGA	Translation	cDNA|1
osa-MIR5161	LOC_Os03g03610.3	2	14.934	1	20	870	890	0.261064	-0.175518	0.244012	UCUGGAUC-AGAGGGAGUAUA	UAUACUCCCUCUUGAUCCAGA	Translation	cDNA|1
osa-MIR5161	LOC_Os03g26960.1	2.5	15.758	1	20	2587	2606	-0.441517	-0.0958589	0.447038	UCUGGAUCAGAGGGAGUAUA	UAUAUUCCUGCUGAUCCAGG	Translation	cDNA|intron-binding protein aquarius
osa-MIR5161	LOC_Os03g52700.1	2.5	16.696	1	20	3090	3109	-0.178946	-0.0964133	0.327832	UCUGGAUCAGAGGGAGUAUA	UAUAUUCCAUCUGGUCCAGG	Cleavage	cDNA|expressed protein
osa-MIR5161	LOC_Os04g17660.3	3	14.739	1	20	1385	1404	-0.555785	0.406496	-0.0141931	UCUGGAUCAGAGGGAGUAUA	AGUACUCCCUCUGAUCAAGA	Cleavage	cDNA|rhodanese-like domain containing protein
osa-MIR5161	LOC_Os07g37680.1	3	16.232	1	20	1401	1420	-0.0738854	0.348699	0.273266	UCUGGAUCAGAGGGAGUAUA	UAUACUCCCUUUGUUUCAGG	Cleavage	cDNA|expressed protein
osa-MIR5161	LOC_Os07g37680.2	3	16.232	1	20	1388	1407	-0.0745949	0.156974	0.183023	UCUGGAUCAGAGGGAGUAUA	UAUACUCCCUUUGUUUCAGG	Cleavage	cDNA|expressed protein
osa-MIR5161	LOC_Os11g01074.1	2.5	20.42	1	20	1807	1826	-0.20183	-0.227171	0.178449	UCUGGAUCAGAGGGAGUAUA	CAUACUCCCUGUGGUCCAGA	Translation	cDNA|RNase P subunit p30
osa-MIR5161	LOC_Os11g01074.2	2.5	20.42	1	20	1807	1826	-0.280124	-0.0833238	0.023944	UCUGGAUCAGAGGGAGUAUA	CAUACUCCCUGUGGUCCAGA	Translation	cDNA|RNase P subunit p30
osa-MIR5161	LOC_Os11g01074.3	2.5	20.42	1	20	2002	2021	-0.636591	-0.132757	0.250842	UCUGGAUCAGAGGGAGUAUA	CAUACUCCCUGUGGUCCAGA	Translation	cDNA|RNase P subunit p30
osa-MIR5161	LOC_Os11g01074.4	2.5	20.42	1	20	1320	1339	0.0806896	-0.0804771	0.184371	UCUGGAUCAGAGGGAGUAUA	CAUACUCCCUGUGGUCCAGA	Translation	cDNA|RNase P subunit p30
osa-MIR5161	LOC_Os11g01074.5	2.5	20.42	1	20	1320	1339	-0.176688	-0.310427	0.154008	UCUGGAUCAGAGGGAGUAUA	CAUACUCCCUGUGGUCCAGA	Translation	cDNA|RNase P subunit p30
osa-MIR5161	LOC_Os12g01060.1	2.5	20.42	1	20	1807	1826	-0.248424	-0.154405	0.141842	UCUGGAUCAGAGGGAGUAUA	CAUACUCCCUGUGGUCCAGA	Translation	cDNA|RNase P subunit p30
osa-MIR528	LOC_Os01g03620.1	3	15.308	1	20	59	79	N/A	N/A	N/A	UGGA-AGGGGCAUGCAGAGGA	UCCUUUGCAUGCCCCUCUCCA	Cleavage	cDNA|multicopper oxidase domain containing protein
osa-MIR528	LOC_Os01g03640.1	3	12.644	1	20	45	65	N/A	N/A	N/A	UGGA-AGGGGCAUGCAGAGGA	UCCUUUGCAUGCCCCUCUCCA	Cleavage	cDNA|multicopper oxidase domain containing protein
osa-MIR528	LOC_Os01g40150.1	2.5	18.749	1	21	2693	2713	N/A	N/A	N/A	UGGAAGGGGCAUGCAGAGGAG	CUCCUCUGUGUCUCCCUUCCA	Translation	cDNA|eukaryotic translation initiation factor 5B
osa-MIR528	LOC_Os01g44330.1	3	18.884	1	21	41	61	N/A	N/A	N/A	UGGAAGGGGCAUGCAGAGGAG	CUCUUCUGCUUGCCCUUUUCG	Cleavage	cDNA|laccase precursor protein
osa-MIR528	LOC_Os06g06050.1	1.5	9.118	1	21	2648	2668	0.0874532	0.343555	0.279136	UGGAAGGGGCAUGCAGAGGAG	UUCCUCUGCUUGCCUCUUCCA	Cleavage	cDNA|OsFBL27 - F-box domain and LRR containing protein
osa-MIR528	LOC_Os06g37150.1	2.5	16.324	1	21	2000	2020	0.709544	0.0714725	0.219447	UGGAAGGGGCAUGCAGAGGAG	CUCCUCAGCAUGCCCAUUCCA	Cleavage	cDNA|L-ascorbate oxidase precursor
osa-MIR528	LOC_Os07g38290.1	2	19.606	1	21	528	547	0.904245	-0.225464	0.116123	UGGAAGGGGCAUGCAGAGGAG	CUCCUCUGC-UGCCCCUUCCA	Cleavage	cDNA|plastocyanin-like domain containing protein
osa-MIR528	LOC_Os08g04310.1	2	20.806	1	21	247	267	0.78188	0.0971522	0.220504	UGGAAGGGGCAUGCAGAGGAG	CUCUUCUGCUUGCCUCUUCCA	Cleavage	cDNA|plastocyanin-like domain containing protein
osa-MIR528	LOC_Os08g44770.1	2.5	4.381	1	21	299	319	0.563593	0.0787647	-0.230369	UGGAAGGGGCAUGCAGAGGAG	UUCCUCUGCCCGCCCUUUCCA	Translation	cDNA|copper/zinc superoxide dismutase
osa-MIR528	LOC_Os08g44770.2	2.5	4.381	1	21	299	319	0.517622	0.15958	-0.255702	UGGAAGGGGCAUGCAGAGGAG	UUCCUCUGCCCGCCCUUUCCA	Translation	cDNA|copper/zinc superoxide dismutase
osa-MIR528	LOC_Os09g33800.2	3	11.738	1	21	371	391	0.679685	-0.0453609	-0.152555	UGGAAGGGGCAUGCAGAGGAG	CUCCUCCGCGUGUCCUUUCCG	Cleavage	cDNA|arabinogalactan protein
osa-MIR528	LOC_Os12g13295.1	3	18.55	1	21	79	99	-0.197253	-0.235457	0.164681	UGGAAGGGGCAUGCAGAGGAG	CUCCUCCGCAUCCCCCUUCUG	Translation	cDNA|expressed protein
osa-MIR7693	LOC_Os02g39710.1	3	14.539	1	22	1282	1303	0.209741	0.291426	0.197917	GACGUCCAUCGAUGAAGAGCGA	UAGUUUUUCAUCCAUGGACGUA	Translation	cDNA|CCT/B-box zinc finger protein, putative, expressed
osa-MIR812e	LOC_Os01g06740.1	1	14.038	1	22	1199	1220	0.675732	-0.302714	0.385212	GACGGACGGUUAAACGUUGGAC	GUCCAACGUUUGACUGUCCGUC	Cleavage	cDNA|ribosome inactivating protein, putative, expressed
osa-MIR812e	LOC_Os01g56720.1	2	14.357	1	22	769	790	N/A	1.21561	-1.06512	GACGGACGGUUAAACGUUGGAC	GUUCAACGUUUGAUCGUUCGUC	Cleavage	cDNA|expressed protein
osa-MIR812e	LOC_Os01g71060.1	1.5	22.852	1	22	1247	1268	-0.706407	0.322526	-0.316656	GACGGACGGUUAAACGUUGGAC	GUCCAAUGUUUGACUGUCCGUC	Cleavage	cDNA|xylanase inhibitor, putative, expressed
osa-MIR812e	LOC_Os02g23823.2	0.5	17.172	1	22	388	409	-0.0850218	-0.0772046	0.00703273	GACGGACGGUUAAACGUUGGAC	GUCCAACGUUUGACCGUCCGUC	Cleavage	cDNA|helix-loop-helix DNA-binding domain containing protein, expressed
osa-MIR812e	LOC_Os03g12620.1	1	16.061	1	22	1608	1629	-0.0849485	-0.162495	0.0557037	GACGGACGGUUAAACGUUGGAC	GUCUAACGUUUGACCGUCCGUC	Cleavage	cDNA|glycosyl hydrolases family 17, putative, expressed
osa-MIR812e	LOC_Os03g12620.2	1	16.061	1	22	1596	1617	0.000264935	-0.080112	-0.0264884	GACGGACGGUUAAACGUUGGAC	GUCUAACGUUUGACCGUCCGUC	Cleavage	cDNA|glycosyl hydrolases family 17, putative, expressed
osa-MIR812e	LOC_Os03g22050.1	1	12.376	1	22	2914	2935	-0.554404	0.0407753	0.776901	GACGGACGGUUAAACGUUGGAC	GCUCAACGUUUGACCGUCCGUC	Cleavage	cDNA|CAMK_KIN1/SNF1/Nim1_like.16 - CAMK includes calcium/calmodulin depedent protein kinases, expressed
osa-MIR812e	LOC_Os03g22050.2	1	12.376	1	22	2908	2929	-0.602227	0.0192186	0.790253	GACGGACGGUUAAACGUUGGAC	GCUCAACGUUUGACCGUCCGUC	Cleavage	cDNA|CAMK_KIN1/SNF1/Nim1_like.16 - CAMK includes calcium/calmodulin depedent protein kinases, expressed
osa-MIR812e	LOC_Os03g22050.3	1	12.376	1	22	2877	2898	-0.647786	0.036971	0.744163	GACGGACGGUUAAACGUUGGAC	GCUCAACGUUUGACCGUCCGUC	Cleavage	cDNA|CAMK_KIN1/SNF1/Nim1_like.16 - CAMK includes calcium/calmodulin depedent protein kinases, expressed
osa-MIR812e	LOC_Os03g22050.4	1	12.376	1	22	1922	1943	-0.637443	0.0273266	0.787781	GACGGACGGUUAAACGUUGGAC	GCUCAACGUUUGACCGUCCGUC	Cleavage	cDNA|CAMK_KIN1/SNF1/Nim1_like.16 - CAMK includes calcium/calmodulin depedent protein kinases, expressed
osa-MIR812e	LOC_Os03g24730.1	1	9.632	1	22	89	110	0.180048	0.593182	0.889694	GACGGACGGUUAAACGUUGGAC	GUCCAACGUUUGACUGUCCGUC	Cleavage	cDNA|expressed protein
osa-MIR812e	LOC_Os03g48380.1	0	15.3	1	22	1600	1621	0.0621701	0.130288	0.535414	GACGGACGGUUAAACGUUGGAC	GUCCAACGUUUAACCGUCCGUC	Cleavage	cDNA|expressed protein
osa-MIR812e	LOC_Os04g20474.3	2.5	11.633	1	22	1947	1968	-0.461403	0.410391	0.267108	GACGGACGGUUAAACGUUGGAC	GUUCAAUGUUUGGCCGUUCGUC	Cleavage	cDNA|UDP-glucoronosyl and UDP-glucosyl transferase domain containing protein, expressed
osa-MIR812e	LOC_Os04g20474.4	2.5	11.633	1	22	2189	2210	-0.113101	0.521878	0.0930945	GACGGACGGUUAAACGUUGGAC	GUUCAAUGUUUGGCCGUUCGUC	Cleavage	cDNA|UDP-glucoronosyl and UDP-glucosyl transferase domain containing protein, expressed
osa-MIR812e	LOC_Os04g33720.1	2	14.095	1	22	1952	1973	-0.848426	-0.570264	0.207901	GACGGACGGUUAAACGUUGGAC	GUCCAACAUUUGACCGUUCGUC	Cleavage	cDNA|glycosyl hydrolases, putative, expressed
osa-MIR812e	LOC_Os07g26690.1	1	8.2	1	22	1326	1347	0.14689	-0.373783	-0.287132	GACGGACGGUUAAACGUUGGAC	GUUCAACGUUUGACCGUCCGUC	Cleavage	cDNA|aquaporin protein, putative, expressed
osa-MIR812e	LOC_Os07g26690.2	1	8.2	1	22	1450	1471	0.0114375	-0.298166	-0.309076	GACGGACGGUUAAACGUUGGAC	GUUCAACGUUUGACCGUCCGUC	Cleavage	cDNA|aquaporin protein, putative, expressed
osa-MIR812e	LOC_Os09g32940.2	1	12.744	1	22	1529	1550	-0.423192	0.151002	0.0614893	GACGGACGGUUAAACGUUGGAC	GUCCAACGUUUGACCGUCUGUC	Cleavage	cDNA|expressed protein
osa-MIR812e	LOC_Os09g37540.1	1.5	9.297	1	21	1173	1193	-0.375383	1.02297	-0.287509	GACGGACGGUUAAACGUUGGA	UUCAACGUUUGACCGUUCGUC	Cleavage	cDNA|uncharacterized protein PA4923, putative, expressed
osa-MIR812e	LOC_Os10g10170.6	2	15.642	1	22	1286	1307	-0.274572	-0.0639	-0.159389	GACGGACGGUUAAACGUUGGAC	GUCCAACGUUUGACCGUCCAUC	Cleavage	cDNA|PPR repeat domain containing protein, putative, expressed
osa-MIR812e	LOC_Os10g25230.1	1	18.328	1	21	934	954	-0.926322	-0.536951	-0.138827	GACGGACGGUUAAACGUUGGA	UCCAAUGUUUGACCGUCCGUC	Cleavage	cDNA|ZIM domain containing protein, putative, expressed
osa-MIR812e	LOC_Os11g09260.1	1.5	11.259	1	22	898	919	-0.857886	-0.211204	0.426736	GACGGACGGUUAAACGUUGGAC	GUCUAACGUUUGACCGUUCGUC	Cleavage	cDNA|expressed protein
osa-MIR812e	LOC_Os11g31690.1	1.5	10.819	1	22	1647	1668	-1.11789	-0.421819	-1.28751	GACGGACGGUUAAACGUUGGAC	GUCCAACGUUUGAUUGUCCGUC	Cleavage	cDNA|expressed protein
osa-MIR812e	LOC_Os11g31690.2	1.5	10.819	1	22	1648	1669	-2.18828	-0.921893	0.34992	GACGGACGGUUAAACGUUGGAC	GUCCAACGUUUGAUUGUCCGUC	Cleavage	cDNA|expressed protein
osa-MIR812e	LOC_Os12g38210.1	2.5	16.588	1	22	2476	2497	0.361275	0.166174	-0.0616468	GACGGACGGUUAAACGUUGGAC	GUCUAACGUUUGAUUGUUCGUC	Cleavage	cDNA|spotted leaf 11, putative, expressed
osa-MIR820c	LOC_Os03g02010.4	2	21.774	1	21	304	324	0.247033	0.0987705	0.0486892	UCGGCCUCGUGGAUGGACCAG	CUGGUCCGUCCACGAGGCUGC	Cleavage	cDNA|DNA methyltransferase protein, putative, expressed
osa-MIR820c	LOC_Os05g00996.1	3	24.327	1	21	2580	2600	0.329573	-1.09473	-0.103591	UCGGCCUCGUGGAUGGACCAG	CUUGUCCAGCUGCGAGGCCGA	Cleavage	cDNA|retrotransposon protein, putative, unclassified, expressed
osa-MIR820c	LOC_Os10g42196.1	3	21.633	1	20	4014	4033	0.0345463	-0.11685	0.41171	UCGGCCUCGUGGAUGGACCA	AGGUCCAACCAUGAGGCUGA	Cleavage	cDNA|expressed protein
osa-MIR820c	LOC_Os11g03310.1	2.5	15.51	1	21	1244	1264	-1.68132	-0.146959	-0.743189	UCGGCCUCGUGGAUGGACCAG	CUUGCCCAUCCACGAGGUCGA	Cleavage	cDNA|no apical meristem protein, putative, expressed
osa-MIR820c	LOC_Os11g13650.1	3	20.941	1	21	93	113	-0.603313	-0.784389	-1.06512	UCGGCCUCGUGGAUGGACCAG	CUGGUCCAUCUGCGAGAUCGA	Cleavage	cDNA|cellulose synthase, putative, expressed
pm1455	LOC_Os01g43490.1	1.5	20.16	1	21	1487	1507	0.0811849	0.709305	0.0769019	UCAUUUCCGAUCGUUGGAUCU	AGAUCCAACGAUCGGAAAUAA	Cleavage	cDNA|polygalacturonase, putative, expressed
pm1455	LOC_Os03g27360.1	3	21.763	1	21	693	713	N/A	N/A	N/A	UCAUUUCCGAUCGUUGGAUCU	GGAGUCAACGAUCGGAAAGGA	Cleavage	cDNA|RING-H2 finger protein ATL5H precursor, putative, expressed
pm1455	LOC_Os06g11740.1	3	16.339	1	21	644	664	0.00576171	0.139787	0.320723	UCAUUUCCGAUCGUUGGAUCU	GGAUCCAGCCGUUGGAGAUGA	Cleavage	cDNA|OsAPRL2 adenosine 5'-phosphosulfate reductase-like OsAPRL2, expressed
pm1455	LOC_Os06g46240.1	3	17.766	1	21	3181	3201	0.1141	-0.0400603	0.375346	UCAUUUCCGAUCGUUGGAUCU	AGAGCCAACGGUAGGAAAUGG	Translation	cDNA|BTB/POZ domain containing protein, putative, expressed
pm1455	LOC_Os07g49010.1	3	19.212	1	21	3981	4001	-0.318661	-0.22662	0.290214	UCAUUUCCGAUCGUUGGAUCU	GGAUCCAACGACCGGGAAGGA	Translation	cDNA|TOPBP1B - Similar to DNA replication protein TOPBP1 from, expressed
pm1455	LOC_Os09g34970.1	3	14.872	1	20	432	451	0.397914	0.0501188	-0.0179102	UCAUUUCCGAUCGUUGGAUC	GAUCCAAAGGUCGAAAAUGA	Cleavage	cDNA|arsenical pump-driving ATPase, putative, expressed
pm1455	LOC_Os09g35570.1	3	15.825	1	20	1111	1130	N/A	-1.19943	-0.480155	UCAUUUCCGAUCGUUGGAUC	CAUCCAACGGAUGGAAAUGA	Translation	cDNA|expressed protein
pm1455	LOC_Os11g30020.1	3	20.79	1	21	310	330	-0.433388	-0.0188543	-0.202621	UCAUUUCCGAUCGUUGGAUCU	AGAUCCAACGAUCGAAAACGA	Cleavage	cDNA|retrotransposon protein, putative, Ty1-copia subclass, expressed
pm1455	LOC_Os11g43150.1	3	20.087	1	20	1499	1518	-1.43339	-0.591744	N/A	UCAUUUCCGAUCGUUGGAUC	GAUCCAAUGAUUGGGAAUCA	Cleavage	cDNA|transposon protein, putative, CACTA, En/Spm sub-class, expressed
pm1455	LOC_Os12g32690.1	2.5	15.504	1	20	3718	3737	N/A	N/A	N/A	UCAUUUCCGAUCGUUGGAUC	GAUCCAACCAGUGGAAAUGA	Translation	cDNA|retrotransposon protein, putative, unclassified, expressed
pm17	LOC_Os04g07130.1	2.5	21.703	1	24	20	43	-1.01835	N/A	N/A	GUACCCUGUCGAACUGCCCCAGUU	GGUGGUGGCACUUCGACAGGGUGC	Cleavage	cDNA|expressed protein
pm17	LOC_Os09g02805.1	1.5	21.849	1	24	314	337	-1.94435	-0.106317	1.19792	GUACCCUGUCGAACUGCCCCAGUU	AAUAGGGGCAGUUUGAUAGGGUAU	Cleavage	cDNA|expressed protein
pm1772	LOC_Os05g01150.1	1	24.465	1	24	790	813	N/A	N/A	N/A	GACGGGUGGCCGGCCGUCAGUGGU	AUCUCUGACGGCCAGCCACCCGUC	Translation	cDNA|transposon protein, putative, CACTA, En/Spm sub-class, expressed
pm1874	LOC_Os03g35886.1	0	24.639	1	24	311	334	-0.776564	0.1386	-0.676391	AAGGGAUCCUCUGACUUAACUGCU	AGCAGUUAAGUCAGAGGAUCCCUU	Cleavage	cDNA|expressed protein
pm1874	LOC_Os04g15800.1	1	18.883	1	23	1382	1404	N/A	1.21561	-1.65008	AAGGGAUCCUCUGACUUAACUGC	GUAGUUAAGCCAGAGGAUCCCUU	Cleavage	cDNA|expressed protein
pm1920	LOC_Os01g13390.1	1.5	8.792	1	21	1046	1066	-0.444884	-0.0771813	-0.111416	UAUAUUUUAGGACGGAGGGAG	CUCCCUCCGUCCUAAAAUAAA	Cleavage	cDNA|expressed protein
pm1920	LOC_Os02g45225.1	1.5	15.879	1	21	575	595	0.170219	1.84638	0.293337	UAUAUUUUAGGACGGAGGGAG	CUCCCUCCGUCUCAAAAUAUA	Translation	cDNA|expressed protein
pm1920	LOC_Os03g08530.1	1.5	15.598	1	21	1873	1893	-1.10581	-0.0323165	-0.495751	UAUAUUUUAGGACGGAGGGAG	CUCCCUCCGUCCUAUAAUAUA	Cleavage	cDNA|aminotransferase, classes I and II, domain containing protein, expressed
pm1920	LOC_Os03g49126.1	1.5	12.736	1	21	2024	2044	0.27933	0.257431	0.0131081	UAUAUUUUAGGACGGAGGGAG	CUCCCUCCGUCCUAUAAUAUA	Cleavage	cDNA|expressed protein
pm1920	LOC_Os04g59624.1	1	16.434	1	21	2135	2155	-0.310146	0.146932	0.292302	UAUAUUUUAGGACGGAGGGAG	CUCCCUCCGUCCUUAAAUAUA	Cleavage	cDNA|SNF2 family N-terminal domain containing protein, expressed
pm1920	LOC_Os04g59624.2	1	16.434	1	21	3324	3344	-0.0846346	-0.0479134	0.291622	UAUAUUUUAGGACGGAGGGAG	CUCCCUCCGUCCUUAAAUAUA	Cleavage	cDNA|SNF2 family N-terminal domain containing protein, expressed
pm1920	LOC_Os04g59624.3	1	16.434	1	21	3393	3413	-0.116948	-0.0282708	0.167056	UAUAUUUUAGGACGGAGGGAG	CUCCCUCCGUCCUUAAAUAUA	Cleavage	cDNA|SNF2 family N-terminal domain containing protein, expressed
pm1920	LOC_Os05g11580.1	1.5	23.586	1	21	410	430	N/A	N/A	N/A	UAUAUUUUAGGACGGAGGGAG	CUCCCUUCGUUUUAAAAUAUA	Cleavage	cDNA|expressed protein
pm1920	LOC_Os06g14050.1	2	9.135	1	21	2276	2296	0.688274	0.149159	-0.322358	UAUAUUUUAGGACGGAGGGAG	CUCCCUUCGUCUUAAAAUAUU	Cleavage	cDNA|membrane attack complex component/perforin/complement C9, putative, expressed
pm1920	LOC_Os07g44744.1	1.5	7.385	1	21	863	883	0.213408	0.305196	0.159343	UAUAUUUUAGGACGGAGGGAG	CUCCUUCCGUCUUAGAAUAUA	Cleavage	cDNA|expressed protein
pm1920	LOC_Os07g48130.3	2	4.99	1	21	2821	2841	0.977521	0.5757	0.0587115	UAUAUUUUAGGACGGAGGGAG	CUCCCUCCGUUUUAAAAUAUU	Cleavage	cDNA|potassium transporter, putative, expressed
pm1920	LOC_Os07g48370.1	1	18.112	1	21	2857	2877	0.0747587	0.0524208	0.471911	UAUAUUUUAGGACGGAGGGAG	CUCCGUCCGUCCUAAAAUAUA	Cleavage	cDNA|glycosyl transferase, family 8, putative, expressed
pm1920	LOC_Os09g02214.3	1.5	7.666	1	21	3301	3321	0.290292	-0.0275417	-0.273618	UAUAUUUUAGGACGGAGGGAG	CUCCCUCCGUCCUAUAAUAUA	Cleavage	cDNA|Citrate transporter protein, putative, expressed
pm1920	LOC_Os09g40000.2	1	21.545	1	21	1393	1413	0.0676133	0.0457177	0.233505	UAUAUUUUAGGACGGAGGGAG	CUACCUCCGUCCUAAAAUAUA	Cleavage	cDNA|AGAP005770-PA, putative, expressed
pm1920	LOC_Os11g41670.1	0	17.014	1	20	2104	2123	-0.0864658	-0.612208	-0.702155	UAUAUUUUAGGACGGAGGGA	UCCCUCCGUCCUAAAAUAUA	Cleavage	cDNA|expressed protein
pm1920	LOC_Os12g17950.1	1	12.463	1	21	1458	1478	-0.50022	1.85688	0.539342	UAUAUUUUAGGACGGAGGGAG	CUCCCUCCGUCCCAAAAUAUA	Translation	cDNA|expressed protein
pm1920	LOC_Os12g21784.1	0.5	16.509	1	21	428	448	-0.456523	-0.236284	-0.155044	UAUAUUUUAGGACGGAGGGAG	CUCCCUCCGUUCUAAAAUAUA	Cleavage	cDNA|expressed protein
pm1920	LOC_Os12g42044.1	1	11.966	1	21	2422	2442	-0.669115	-0.0887824	0.0644426	UAUAUUUUAGGACGGAGGGAG	CUCCCUCCGUCCCAAAAUAUA	Translation	cDNA|OsWAK127b - OsWAK short gene, expressed
pm1920	LOC_Os12g42044.4	1	11.966	1	21	2422	2442	-0.727119	-0.253874	0.086886	UAUAUUUUAGGACGGAGGGAG	CUCCCUCCGUCCCAAAAUAUA	Translation	cDNA|OsWAK127b - OsWAK short gene, expressed
pm1920	LOC_Os12g42044.5	1	11.966	1	21	1905	1925	-1.08625	-0.135611	-0.168211	UAUAUUUUAGGACGGAGGGAG	CUCCCUCCGUCCCAAAAUAUA	Translation	cDNA|OsWAK127b - OsWAK short gene, expressed
pm2628	LOC_Os01g56000.1	3	19.5	1	22	2632	2653	-0.456292	0.121294	0.453531	GAGGCAGGUGGGCGGGGAGGGA	UCCUUCCAUGCCCACCUGUUUC	Cleavage	cDNA|RNA recognition motif containing protein, expressed
pm2628	LOC_Os03g26000.1	3	19.548	1	22	183	204	-0.0910899	0.0746391	0.0756241	GAGGCAGGUGGGCGGGGAGGGA	UCCCUCCUCGCCCGCCUCCCUU	Cleavage	cDNA|expressed protein
pm2628	LOC_Os03g42000.1	3	21.118	1	22	95	116	N/A	1.21561	0.519845	GAGGCAGGUGGGCGGGGAGGGA	UCCUGCCCCGCUCGCCUGCCUU	Cleavage	cDNA|retrotransposon protein, putative, Ty3-gypsy subclass
pm2628	LOC_Os05g07680.1	2.5	9.436	1	22	85	106	0.0405429	0.356703	0.305977	GAGGCAGGUGGGCGGGGAGGGA	UUCCUGCCUGCCUGCCUGCCUC	Cleavage	cDNA|KIP1, putative, expressed
pm2628	LOC_Os05g07680.2	2.5	9.436	1	22	85	106	0.593084	0.42629	0.341624	GAGGCAGGUGGGCGGGGAGGGA	UUCCUGCCUGCCUGCCUGCCUC	Cleavage	cDNA|KIP1, putative, expressed
pm2628	LOC_Os09g37230.1	2.5	21.89	1	21	89	109	-0.114842	-0.0185452	-0.112887	GAGGCAGGUGGGCGGGGAGGG	CCCUCUUCGCCCGCUUGCCUU	Cleavage	cDNA|protein kinase family protein, putative, expressed
pm2628	LOC_Os09g37230.2	2.5	21.89	1	21	89	109	0.502365	-0.174478	-0.297514	GAGGCAGGUGGGCGGGGAGGG	CCCUCUUCGCCCGCUUGCCUU	Cleavage	cDNA|protein kinase family protein, putative, expressed
pm2628	LOC_Os11g07030.1	2	12.178	1	22	96	117	0.127913	0.0218773	0.386069	GAGGCAGGUGGGCGGGGAGGGA	UUCCUCUCCGCCCACCUCCCUC	Cleavage	cDNA|integrator complex subunit 3, putative, expressed
pm2628	LOC_Os11g19230.1	3	16.187	1	22	11	32	-1.71879	-1.43647	2.39431	GAGGCAGGUGGGCGGGGAGGGA	UUCCUCUCCGCUCACGUGCUUC	Cleavage	cDNA|retrotransposon protein, putative, Ty1-copia subclass, expressed
pm2628	LOC_Os11g33050.1	2.5	8.185	1	21	397	417	0.894186	-0.0697912	-0.404323	GAGGCAGGUGGGCGGGGAGGG	UCCUCCCCGCCCACCUGUUCC	Cleavage	cDNA|expressed protein
pm2628	LOC_Os12g39180.1	2.5	10.821	1	21	85	105	0.157311	-0.383026	0.641369	GAGGCAGGUGGGCGGGGAGGG	CCCUCCCCACCCACCCGCCUC	Cleavage	cDNA|natural resistance-associated macrophage protein, putative, expressed
pm2686	LOC_Os06g26234.1	3	8.866	1	20	1370	1389	-0.133276	-0.126495	0.186801	GACAUUUGACGUGGAUUCCG	AGGAGUUCACAUCAAAUGUC	Translation	cDNA|1,4-alpha-glucan-branching enzyme, putative, expressed
pm2686	LOC_Os06g26234.2	3	8.866	1	20	1370	1389	-0.249155	-0.206288	0.375864	GACAUUUGACGUGGAUUCCG	AGGAGUUCACAUCAAAUGUC	Translation	cDNA|1,4-alpha-glucan-branching enzyme, putative, expressed
pm2686	LOC_Os06g26234.3	3	8.866	1	20	1002	1021	-0.125604	-0.0353883	0.209918	GACAUUUGACGUGGAUUCCG	AGGAGUUCACAUCAAAUGUC	Translation	cDNA|1,4-alpha-glucan-branching enzyme, putative, expressed
pm2771	LOC_Os01g71440.1	3	19.808	1	24	218	241	N/A	N/A	N/A	AUUUAUUGCGUCAGCCGAGGGGAG	UUCGCCUCGGCUGCAGCAGUGAAU	Translation	cDNA|OsFBDUF10 - F-box and DUF domain containing protein, expressed
pm2771	LOC_Os06g24310.1	0	23.247	1	24	4539	4562	-1.12776	-0.180832	0.222193	AUUUAUUGCGUCAGCCGAGGGGAG	CUCCCCUCGGCUGACGCAAUAAAU	Cleavage	cDNA|retrotransposon protein, putative, unclassified, expressed
pm2771	LOC_Os07g30100.1	3	10.6	1	21	1931	1951	-0.278435	0.249766	0.509855	AUUUAUUGCGUCAGCCGAGGG	UCUUCUGCUGAUGCAAUAAAA	Cleavage	cDNA|RIN3, putative, expressed
pm2771	LOC_Os07g30100.2	3	10.6	1	21	2136	2156	-0.368293	0.21713	0.461311	AUUUAUUGCGUCAGCCGAGGG	UCUUCUGCUGAUGCAAUAAAA	Cleavage	cDNA|RIN3, putative, expressed
pm2771	LOC_Os11g05850.2	3	18.74	1	21	3561	3581	0.0428908	-0.0357773	0.242569	AUUUAUUGCGUCAGCCGAGGG	CCCUUGGUUGAAGCAAUAAAG	Translation	cDNA|cyclin-T1-3, putative, expressed
pm2781	LOC_Os02g35110.1	3	19.237	1	24	894	917	0.860795	-0.0295015	-0.108401	AUAAAUCCCCUCCAAUCCCUCCCU	AUGAAGGGAUUGGGGAGGAUUUGA	Translation	cDNA|tubulin binding cofactor C, putative, expressed
pm2781	LOC_Os07g23090.1	2.5	18.699	1	22	1234	1255	-1.01835	-0.658858	N/A	AUAAAUCCCCUCCAAUCCCUCC	GGAUGGAUUGGAGUGGAUUUGU	Translation	cDNA|retrotransposon protein, putative, unclassified, expressed
pm2781	LOC_Os12g30920.1	2	16.273	1	24	671	694	N/A	N/A	N/A	AUAAAUCCCCUCCAAUCCCUCCCU	AAGCAGGGAUUGGAGAAGAUUUAU	Translation	cDNA|OsFBA4 - F-box and FBA domain containing protein, expressed
pm3335	LOC_Os07g14430.1	2.5	21.661	1	20	1948	1967	-0.380921	0.537539	1.34992	UCAACCGGGACUAAAGAUAU	GCAUCUUUAGUCCCGGUUGG	Cleavage	cDNA|transposon protein, putative, CACTA, En/Spm sub-class, expressed
pm3335	LOC_Os08g26860.1	2.5	22.233	1	20	22	41	0.981649	0.215611	-0.802083	UCAACCGGGACUAAAGAUAU	ACACCUUUAGUCCCGGUUGG	Cleavage	cDNA|expressed protein
pm3693	LOC_Os02g35110.1	3	19.237	1	22	896	917	0.860795	-0.0295015	-0.108401	AUAAAUCCCCUCCAAUCCCUCC	GAAGGGAUUGGGGAGGAUUUGA	Translation	cDNA|tubulin binding cofactor C, putative, expressed
pm3693	LOC_Os07g23090.1	2.5	18.699	1	22	1234	1255	-1.01835	-0.658858	N/A	AUAAAUCCCCUCCAAUCCCUCC	GGAUGGAUUGGAGUGGAUUUGU	Translation	cDNA|retrotransposon protein, putative, unclassified, expressed
pm3693	LOC_Os12g30920.1	2	16.273	1	22	673	694	N/A	N/A	N/A	AUAAAUCCCCUCCAAUCCCUCC	GCAGGGAUUGGAGAAGAUUUAU	Translation	cDNA|OsFBA4 - F-box and FBA domain containing protein, expressed
pm3984	LOC_Os09g07900.1	3	20.791	1	21	11294	11314	-0.00447183	-0.266218	0.502056	UUGCGGACUCUUUUUGGCCUU	GGGGCCAAAAGCAGUUUGCAA	Translation	cDNA|ubiquitin-protein ligase 1, putative, expressed
pm3984	LOC_Os10g27340.2	3	23.358	1	23	753	775	0.452355	0.467041	0.35406	UUGCGGACUCUUUUUGGCCUUUG	UGAAGGUCAGAAGUGGUCCGCAA	Translation	cDNA|oxidoreductase, putative, expressed
pm4105	LOC_Os03g58920.1	2.5	17.456	1	22	2560	2581	0.286032	-0.112013	0.0913121	AAUACCAACCGGGACUAAAGAU	GUCUUUGGUUAUGGUUGGUAUU	Cleavage	cDNA|galactosyltransferase family protein, putative, expressed
pm4105	LOC_Os06g02260.1	3	15.32	1	22	428	449	-0.044425	0.00640477	0.198279	AAUACCAACCGGGACUAAAGAU	AUUUUUGGUCCAGAUUGGUAUU	Translation	cDNA|callose synthase, putative, expressed
pm4105	LOC_Os06g02260.2	3	15.32	1	22	908	929	-0.0330356	0.0373279	0.295677	AAUACCAACCGGGACUAAAGAU	AUUUUUGGUCCAGAUUGGUAUU	Translation	cDNA|callose synthase, putative, expressed
pm4105	LOC_Os06g22430.1	3	13.093	1	23	3289	3311	-2.71879	-1.52135	1.49831	AAUACCAACCGGGACUAAAGAUC	GAUCUUUUUUCUCGGUUGGUGUU	Cleavage	cDNA|transposon protein, putative, CACTA, En/Spm sub-class, expressed
pm4105	LOC_Os07g14430.1	2	22.398	1	22	1950	1971	-0.380921	0.537539	1.34992	AAUACCAACCGGGACUAAAGAU	AUCUUUAGUCCCGGUUGGUGAU	Cleavage	cDNA|transposon protein, putative, CACTA, En/Spm sub-class, expressed
pm4105	LOC_Os08g23829.1	2	24.76	1	24	491	513	0.566612	-1.36935	-0.0651171	AAUACCAACCGGGACUAAAGAUCA	UGAU-UUUAGUCCCGGUUGGUAUU	Cleavage	cDNA|expressed protein
pm4105	LOC_Os08g26860.1	3	22.333	1	22	24	45	0.981649	0.215611	-0.802083	AAUACCAACCGGGACUAAAGAU	ACCUUUAGUCCCGGUUGGUGGG	Cleavage	cDNA|expressed protein
pm4105	LOC_Os11g14740.1	2	23.872	1	23	454	475	0.981649	-0.00678142	0.519845	AAUACCAACCGGGACUAAAGAUC	GAUCUUUA-UCCCGGUUGGUAUU	Cleavage	cDNA|retrotransposon protein, putative, unclassified, expressed
pm4242	LOC_Os02g32250.1	1	13.945	1	23	1102	1124	-0.599981	-0.404632	0.0630461	AUACUCCCUCCGUCCCAAAAUAU	AUAUUUAGGGACGGAGGGAGUAU	Cleavage	cDNA|retrotransposon protein, putative, unclassified, expressed
pm4242	LOC_Os02g32250.2	1	13.945	1	23	1102	1124	-0.718562	-0.331702	0.27913	AUACUCCCUCCGUCCCAAAAUAU	AUAUUUAGGGACGGAGGGAGUAU	Cleavage	cDNA|retrotransposon protein, putative, unclassified, expressed
pm4242	LOC_Os03g22050.1	0	18.606	1	22	3092	3113	-0.554404	0.0407753	0.776901	AUACUCCCUCCGUCCCAAAAUA	UAUUUUGGGACGGAGGGAGUAU	Cleavage	cDNA|CAMK_KIN1/SNF1/Nim1_like.16 - CAMK includes calcium/calmodulin depedent protein kinases, expressed
pm4242	LOC_Os03g22050.2	0	18.606	1	22	3086	3107	-0.602227	0.0192186	0.790253	AUACUCCCUCCGUCCCAAAAUA	UAUUUUGGGACGGAGGGAGUAU	Cleavage	cDNA|CAMK_KIN1/SNF1/Nim1_like.16 - CAMK includes calcium/calmodulin depedent protein kinases, expressed
pm4242	LOC_Os03g22050.3	0	18.606	1	22	3055	3076	-0.647786	0.036971	0.744163	AUACUCCCUCCGUCCCAAAAUA	UAUUUUGGGACGGAGGGAGUAU	Cleavage	cDNA|CAMK_KIN1/SNF1/Nim1_like.16 - CAMK includes calcium/calmodulin depedent protein kinases, expressed
pm4242	LOC_Os03g22050.4	0	18.606	1	22	2100	2121	-0.637443	0.0273266	0.787781	AUACUCCCUCCGUCCCAAAAUA	UAUUUUGGGACGGAGGGAGUAU	Cleavage	cDNA|CAMK_KIN1/SNF1/Nim1_like.16 - CAMK includes calcium/calmodulin depedent protein kinases, expressed
pm4242	LOC_Os03g44835.1	1	11.519	1	23	4557	4579	-0.791246	-0.0391753	-0.319872	AUACUCCCUCCGUCCCAAAAUAU	AUAUUUUGGGACGGAGGGAGUAG	Cleavage	cDNA|expressed protein
pm4242	LOC_Os03g54900.1	1	12.979	1	23	4488	4510	-0.0544322	0.0846751	0.193072	AUACUCCCUCCGUCCCAAAAUAU	AUAUUAUGGGACGGAGGGAGUAU	Cleavage	cDNA|phytosulfokine receptor precursor, putative, expressed
pm4242	LOC_Os03g54900.2	1	12.979	1	23	4527	4549	-0.0407024	0.113996	0.289653	AUACUCCCUCCGUCCCAAAAUAU	AUAUUAUGGGACGGAGGGAGUAU	Cleavage	cDNA|phytosulfokine receptor precursor, putative, expressed
pm4242	LOC_Os07g01904.1	1	23.469	1	23	1900	1922	-0.467448	0.0397253	0.156889	AUACUCCCUCCGUCCCAAAAUAU	AUAUUUUAGGACGGAGGGAGUAU	Cleavage	cDNA|expressed protein
pm4242	LOC_Os08g25010.1	1	14.62	1	23	2537	2559	0.0834468	0.0168657	0.0505095	AUACUCCCUCCGUCCCAAAAUAU	AUAUUUUGGGACGGAGGGAGUAA	Cleavage	cDNA|TBC domain containing protein, expressed
pm4242	LOC_Os09g08540.1	0.5	17.433	1	23	2089	2111	N/A	N/A	N/A	AUACUCCCUCCGUCCCAAAAUAU	AUAUUUUGGGAUGGAGGGAGUAU	Cleavage	cDNA|retrotransposon protein, putative, unclassified, expressed
pm4242	LOC_Os09g13440.2	0	23.512	1	23	666	688	0.763009	0.289612	-1.38705	AUACUCCCUCCGUCCCAAAAUAU	AUAUUUUGGGACGGAGGGAGUAU	Cleavage	cDNA|expressed protein
pm4242	LOC_Os11g39670.1	1.5	19.293	1	23	1953	1975	0.0184575	-0.225903	0.0296531	AUACUCCCUCCGUCCCAAAAUAU	AUAUUUUGGGAUGGAGGGAGUAG	Cleavage	cDNA|seryl-tRNA synthetase, putative, expressed
pm4242	LOC_Os11g39670.2	1.5	19.293	1	23	1960	1982	0.0278668	-0.141779	-0.0454989	AUACUCCCUCCGUCCCAAAAUAU	AUAUUUUGGGAUGGAGGGAGUAG	Cleavage	cDNA|seryl-tRNA synthetase, putative, expressed
pm4242	LOC_Os11g40390.1	1.5	15.359	1	23	1368	1390	-0.166028	-0.235993	-0.0221095	AUACUCCCUCCGUCCCAAAAUAU	AUAUUUUGGGACGGAGAGAGUAU	Cleavage	cDNA|expressed protein
pm4242	LOC_Os12g16350.13	1	15.583	1	23	3497	3519	-0.449767	-0.217957	0.417494	AUACUCCCUCCGUCCCAAAAUAU	AUAUUGUGGGACGGAGGGAGUAU	Cleavage	cDNA|enoyl-CoA hydratase/isomerase family protein, putative, expressed
pm4242	LOC_Os12g18374.2	1	16.939	1	23	3596	3618	0.417297	0.185308	-0.198091	AUACUCCCUCCGUCCCAAAAUAU	AUAUUUUGGGACGGAAGGAGUAU	Cleavage	cDNA|NB-ARC domain containing protein, expressed
pm5124	LOC_Os03g30580.1	3	14.909	1	20	1026	1045	0.566612	-0.715676	1.05036	UGCUCCUGAAGCCUUGGGAC	AUUCCAGGACUUCAGGAGCA	Cleavage	cDNA|expressed protein
pm5124	LOC_Os04g40520.1	3	24.18	1	20	1903	1922	0.165819	0.232786	1.15173	UGCUCCUGAAGCCUUGGGAC	CUCUCAAGGCUUCAGAAGCA	Cleavage	cDNA|uncharacterized glycosyltransferase, putative, expressed
pm5124	LOC_Os04g43750.1	2.5	17.997	1	20	854	873	0.18287	0.00082507	0.307254	UGCUCCUGAAGCCUUGGGAC	UGCCUAAGGCUUCAGGAGCA	Cleavage	cDNA|kinase, pfkB family, putative, expressed
pm5124	LOC_Os04g43750.2	2.5	17.997	1	20	848	867	-0.0245426	0.0266137	0.152474	UGCUCCUGAAGCCUUGGGAC	UGCCUAAGGCUUCAGGAGCA	Cleavage	cDNA|kinase, pfkB family, putative, expressed
pm5124	LOC_Os11g45190.1	1.5	24.59	1	21	3533	3553	-0.0642273	0.174349	1.67185	UGCUCCUGAAGCCUUGGGACC	GGUCCCAGGGCUUGAGGAGCA	Cleavage	cDNA|NB-ARC domain containing protein, expressed
pm5271	LOC_Os03g54900.1	1.5	12.974	1	24	4490	4513	-0.0544322	0.0846751	0.193072	GAUAUACUCCCUCCGUCCUAGAAU	AUUAUGGGACGGAGGGAGUAUAUA	Cleavage	cDNA|phytosulfokine receptor precursor, putative, expressed
pm5271	LOC_Os03g54900.2	1.5	12.974	1	24	4529	4552	-0.0407024	0.113996	0.289653	GAUAUACUCCCUCCGUCCUAGAAU	AUUAUGGGACGGAGGGAGUAUAUA	Cleavage	cDNA|phytosulfokine receptor precursor, putative, expressed
pm5271	LOC_Os04g47140.1	3	18.013	1	24	836	859	-0.484604	0.394281	-0.0802636	GAUAUACUCCCUCCGUCCUAGAAU	AUUUUAGGACGGAGGGAGUAAGUA	Cleavage	cDNA|expressed protein
pm5271	LOC_Os05g34240.1	2.5	20.269	1	24	2424	2447	-1.03825	-0.0897342	0.786784	GAUAUACUCCCUCCGUCCUAGAAU	AUUUUGAGACGGAGGGAGUAUAUA	Cleavage	cDNA|hAT dimerisation domain containing protein, expressed
pm5271	LOC_Os05g34240.2	2.5	20.269	1	24	2576	2599	-1.01835	0.414592	0.715988	GAUAUACUCCCUCCGUCCUAGAAU	AUUUUGAGACGGAGGGAGUAUAUA	Cleavage	cDNA|hAT dimerisation domain containing protein, expressed
pm5271	LOC_Os05g34240.3	2.5	20.269	1	24	2523	2546	-0.394727	0.215611	0.742238	GAUAUACUCCCUCCGUCCUAGAAU	AUUUUGAGACGGAGGGAGUAUAUA	Cleavage	cDNA|hAT dimerisation domain containing protein, expressed
pm5271	LOC_Os07g01904.1	2.5	23.019	1	24	1902	1925	-0.467448	0.0397253	0.156889	GAUAUACUCCCUCCGUCCUAGAAU	AUUUUAGGACGGAGGGAGUAUUUG	Cleavage	cDNA|expressed protein
pm5271	LOC_Os07g28260.1	2	20.108	1	24	1896	1919	-0.190017	0.0535739	0.0678568	GAUAUACUCCCUCCGUCCUAGAAU	AUUUUGGGACAGAGGGAGUAUGUC	Cleavage	cDNA|expressed protein
pm5271	LOC_Os07g28260.4	2	20.108	1	24	2247	2270	-0.364496	0.0971019	0.180734	GAUAUACUCCCUCCGUCCUAGAAU	AUUUUGGGACAGAGGGAGUAUGUC	Cleavage	cDNA|expressed protein
pm5271	LOC_Os07g28260.5	2	20.108	1	24	2150	2173	-0.417157	0.112829	0.143678	GAUAUACUCCCUCCGUCCUAGAAU	AUUUUGGGACAGAGGGAGUAUGUC	Cleavage	cDNA|expressed protein
pm5271	LOC_Os07g28260.6	2	20.108	1	24	2032	2055	-0.0269639	0.0948691	0.421089	GAUAUACUCCCUCCGUCCUAGAAU	AUUUUGGGACAGAGGGAGUAUGUC	Cleavage	cDNA|expressed protein
pm5271	LOC_Os07g41060.1	2.5	13.613	1	24	950	973	2.53624	1.00616	-0.77561	GAUAUACUCCCUCCGUCCUAGAAU	AUUUUAGGAUGGAAGGAGUAUAUA	Translation	cDNA|dihydroflavonol-4-reductase, putative, expressed
pm5271	LOC_Os08g25010.1	3	16.032	1	24	2539	2562	0.0834468	0.0168657	0.0505095	GAUAUACUCCCUCCGUCCUAGAAU	AUUUUGGGACGGAGGGAGUAAAUA	Cleavage	cDNA|TBC domain containing protein, expressed
pm5271	LOC_Os09g13440.2	1.5	21.729	1	24	668	691	0.763009	0.289612	-1.38705	GAUAUACUCCCUCCGUCCUAGAAU	AUUUUGGGACGGAGGGAGUAUAUA	Cleavage	cDNA|expressed protein
pm5271	LOC_Os09g24820.1	2.5	18.099	1	24	417	440	0.437969	0.443578	-0.0658896	GAUAUACUCCCUCCGUCCUAGAAU	AUUUUGGGAUGGAGGGAGUAUCUC	Cleavage	cDNA|ZF-HD protein dimerisation region containing protein, expressed
pm5271	LOC_Os10g28570.1	1.5	24.087	1	23	1063	1085	-0.0808148	0.119396	0.272384	GAUAUACUCCCUCCGUCCUAGAA	UUUUGGGACGGAGGGAGUAUAUG	Cleavage	cDNA|expressed protein
pm5325	LOC_Os01g04150.1	2	12.401	1	20	2790	2809	N/A	N/A	N/A	CAACCGGGACUAAAGAUAUU	AUUAUCUUUAGUCCCGGUUC	Cleavage	cDNA|transposon protein, putative, CACTA, En/Spm sub-class, expressed
pm5325	LOC_Os01g20950.1	3	17.967	1	20	1159	1178	N/A	N/A	N/A	CAACCGGGACUAAAGAUAUU	AAUAUUUUUAGUCACGGUUC	Cleavage	cDNA|sulfotransferase domain containing protein, expressed
pm5325	LOC_Os04g35720.1	2.5	19.523	1	20	54	73	N/A	N/A	N/A	CAACCGGGACUAAAGAUAUU	GAUAUUUUUAGUCCUGGUUU	Cleavage	cDNA|expressed protein
pm5325	LOC_Os07g02100.1	3	19.693	1	20	1987	2006	0.114434	0.3396	-0.409333	CAACCGGGACUAAAGAUAUU	AUUGUUUUUAGUCCCGGUUA	Cleavage	cDNA|flavin-containing monooxygenase family protein, putative, expressed
pm5325	LOC_Os07g14430.1	3	18.671	1	20	1947	1966	-0.380921	0.537539	1.34992	CAACCGGGACUAAAGAUAUU	UGCAUCUUUAGUCCCGGUUG	Cleavage	cDNA|transposon protein, putative, CACTA, En/Spm sub-class, expressed
pm5325	LOC_Os08g26860.1	3	22.211	1	20	21	40	0.981649	0.215611	-0.802083	CAACCGGGACUAAAGAUAUU	UACACCUUUAGUCCCGGUUG	Cleavage	cDNA|expressed protein
pm5325	LOC_Os09g15100.1	3	22.402	1	20	228	247	N/A	N/A	N/A	CAACCGGGACUAAAGAUAUU	AAUUUCUUUACUCCCGGUUC	Translation	cDNA|retrotransposon protein, putative, unclassified, expressed
pm5325	LOC_Os12g40700.1	2	16.433	1	20	2553	2572	-0.0183507	N/A	N/A	CAACCGGGACUAAAGAUAUU	AUUAUCUUUAGUCCCGGUUC	Cleavage	cDNA|transposon protein, putative, CACTA, En/Spm sub-class, expressed
